# Supplementary material for: Accuracy of Assignment of Atlantic Salmon (Salmo salar L.) to Rivers and Regions in Scotland and Northeast England Based on Single Nucleotide Polymorphism (SNP) Markers
Source: PLoS One. 2016 Oct 10;11(10):e0164327. doi: 10.1371/journal.pone.0164327 (PMC5056707; doi:10.1371/journal.pone.0164327)
Supplement: S1 Dataset — (XLSX) [file pone.0164327.s001.xlsx]

## Sheet: S2
List of all loci used in the analysis with those identified as under selection noted							List of loci in original 288 panel with those identified as under selection noted							List of SNPs not under selection ranked by between river FST
Order	SNP Loci remaining after QC	OutFlank	BayeScan	Either Technique			Rank	Original 288 SNP panel	OutFlank	BayeScan	Either Technique			SNP	Rank
1	AY388582_a	0	0	0			1	GCR_cBin48984_Ctg1_170	1	1	1			GCR_cBin15560_Ctg1_83	1
2	AY388585_a	0	0	0			2	GCR_cBin15560_Ctg1_83	0	0	0			ESTV_8181_51	2
3	AY388587_a	0	0	0			3	GCR_cBin30162_Ctg1_245	1	1	1			GCR_cBin44695_Ctg1_116	3
4	AY388588_a	0	0	0			4	GCR_cBin30162_Ctg1_227	1	1	1			GCR_cBin28698_Ctg1_182	4
5	AY388589_a	0	0	0			5	ESTV_8181_51	0	0	0			GCR_cBin10083_Ctg1_32	5
6	AY388591_a	0	0	0			6	GCR_cBin44695_Ctg1_116	0	0	0			ESTNV_26125_188	6
7	AY388592_a	0	0	0			7	GCR_cBin5359_Ctg1_235	1	1	1			GCR_cBin18023_Ctg1_41	7
8	AY388594_a	0	0	0			8	GCR_cBin28698_Ctg1_182	0	0	0			GCR_cBin2099_Ctg1_45	8
9	AY388596_a	0	0	0			9	ESTNV_30512_474	1	1	1			GCR_cBin15037_Ctg1_198	9
10	AY388600_a	0	0	0			10	GCR_cBin15158_Ctg1_411	1	1	1			ESTNV_30548_1381	10
11	AY388603_a	0	1	1			11	GCR_cBin2505_Ctg1_628	0	1	1			ESTNV_31618_594	11
12	AY388603_b	0	0	0			12	ESTNV_14309_648	0	1	1			ESTNV_34126_647	12
13	BASS10_B7_F03_186	0	0	0			13	GCR_hBin33809_Ctg1_106	1	1	1			BASS17_B7_C04_472	13
14	BASS10_B7_F03_268	0	0	0			14	ESTNV_36278_1300	1	1	1			GCR_cBin42105_Ctg1_203	14
15	BASS11_B7_G05_384	0	0	0			15	GCR_cBin26476_Ctg1_61	1	1	1			GCR_cBin24739_Ctg1_250	15
16	BASS11_B7_G05_472	0	0	0			16	GCR_cBin26476_Ctg1_62	1	1	1			GCR_cBin10459_Ctg1_42	16
17	BASS11_B7_G05_691	0	0	0			17	GCR_cBin6371_Ctg1_124	0	1	1			GCR_cBin24345_Ctg1_198	17
18	BASS110_B6A_E06_264	0	0	0			18	GCR_cBin1951_Ctg1_118	1	1	1			ESTNV_35071_967	18
19	BASS110_B7_E03_92	0	0	0			19	ESTV_21638_333	1	1	1			ESTNV_36502_836	19
20	BASS110_B7_F04_278	0	0	0			20	GCR_cBin19427_Ctg1_61	1	1	1			GCR_cBin18968_Ctg1_274	20
21	BASS111_B7_A06_83	0	0	0			21	GCR_cBin34264_Ctg1_201	0	1	1			ESTNV_36031_2175	21
22	BASS111_B7_B11_707	0	0	0			22	GCR_cBin30825_Ctg1_213	1	1	1			GCR_cBin18835_Ctg1_75	22
23	BASS111_B7_D03_328	0	0	0			23	ESTNV_24287_329	1	1	1			ESTNV_35046_681	23
24	BASS111_B7_D03_407	0	0	0			24	GCR_cBin10083_Ctg1_32	0	0	0			ESTNV_31834_870	24
25	BASS111_B7_D09_174	0	0	0			25	ESTNV_29856_275	0	1	1			ESTNV_35046_434	25
26	BASS112_B7_A12_127	0	0	0			26	ESTNV_37371_921	0	1	1			GCR_cBin35219_Ctg1_92	26
27	BASS112_B7_A12_395	0	0	0			27	ESTNV_35667_737	0	1	1			GCR_cBin26699_Ctg1_177	27
28	BASS112_B7_F10_649	1	0	1			28	ESTNV_26125_188	0	0	0			GCR_cBin16227_Ctg1_85	28
29	BASS113_B6A_E01_397	0	0	0			29	GCR_cBin18023_Ctg1_41	0	0	0			ESTNV_20180_573	29
30	BASS113_B6A_F03_685	0	1	1			30	GCR_cBin2587_Ctg1_174	1	1	1			GCR_cBin27790_Ctg1_311	30
31	BASS113_B7_B04_193	0	0	0			31	GCR_cBin2099_Ctg1_45	0	0	0			GCR_cBin18578_Ctg1_190	31
32	BASS113_B7_B04_724	0	0	0			32	GCR_cBin15037_Ctg1_198	0	0	0			ESTNV_37477_1100	32
33	BASS113_B7_B10_353	0	0	0			33	ESTNV_34251_1165	1	1	1			ESTNV_22734_289	33
34	BASS113_B7_B10_576	0	0	0			34	GCR_cBin6329_Ctg1_166	0	1	1			GCR_cBin44957_Ctg1_152	34
35	BASS114_B6A_B06_105	0	0	0			35	ESTNV_30548_1381	0	0	0			ESTNV_20141_141	35
36	BASS114_B6A_B06_358	0	0	0			36	GCR_cBin3012_Ctg1_287	0	1	1			GCR_cBin26366_Ctg1_119	36
37	BASS114_B7_B09_196	0	0	0			37	GCR_cBin4366_Ctg1_105	1	1	1			GCR_cBin5440_Ctg1_39	37
38	BASS114_B7_B09_399	0	0	0			38	ESTNV_31618_594	0	0	0			ESTNV_37167_1886	38
39	BASS114_B7_B09_644	0	0	0			39	GCR_cBin44098_Ctg1_85	1	1	1			GCR_cBin8483_Ctg1_168	39
40	BASS117_B7_E02_384	0	0	0			40	ESTNV_32627_748	0	1	1			ESTNV_35387_1829	40
41	BASS117_B7_E02_480	0	0	0			41	ESTNV_34126_647	0	0	0			ESTNV_30063_178	41
42	BASS117_B7_E04_554	0	0	0			42	BASS17_B7_C04_472	0	0	0			GCR_cBin30993_Ctg1_62	42
43	BASS117_B7_E04_685	0	0	0			43	GCR_cBin42105_Ctg1_203	0	0	0			ESTNV_33311_572	43
44	BASS117_B7_F06_591	0	0	0			44	GCR_cBin16227_Ctg1_128	0	1	1			GCR_cBin9835_Ctg1_140	44
45	BASS117_B7_F06_677	0	0	0			45	GCR_cBin13758_Ctg1_286	0	1	1			ESTNV_27376_346	45
46	BASS118_B7_B11_507	0	0	0			46	GCR_cBin24739_Ctg1_250	0	0	0			ESTNV_32516_218	46
47	BASS118_B7_B11_676	0	0	0			47	ESTNV_30627_583	0	1	1			ESTNV_28433_656	47
48	BASS118_B7_B11_702	0	0	0			48	GCR_cBin10459_Ctg1_42	0	0	0			ESTNV_34414_656	48
49	BASS118_B7_F01_699	0	1	1			49	GCR_cBin24345_Ctg1_198	0	0	0			GCR_cBin21806_Ctg1_79	49
50	BASS119_B7_A09_188	0	0	0			50	ESTNV_35544_1289	1	1	1			GCR_cBin25134_Ctg1_192	50
51	BASS119_B7_A09_382	0	0	0			51	GCR_cBin11404_Ctg1_50	0	1	1			ESTNV_19195_134	51
52	BASS119_B7_A09_482	0	0	0			52	ESTNV_35071_967	0	0	0			GCR_cBin14896_Ctg1_214	52
53	BASS119_B7_E10_373	0	0	0			53	GCR_cBin45108_Ctg1_92	1	1	1			BASS125_B7_D11_263	53
54	BASS119_B7_H12_573	0	0	0			54	ESTNV_36502_836	0	0	0			GCR_cBin17748_Ctg1_51	54
55	BASS12_B7_B06_1050	0	0	0			55	GCR_cBin18968_Ctg1_274	0	0	0			ESTNV_28300_71	55
56	BASS12_B7_B06_856	0	0	0			56	ESTNV_36031_2175	0	0	0			GCR_cBin34032_Ctg1_129	56
57	BASS12_B7_B06_868	0	0	0			57	ESTV_15496_116	1	1	1			GCR_cBin32360_Ctg1_288	57
58	BASS12_B7_G07_130	0	0	0			58	GCR_cBin16291_Ctg1_161	1	0	1			GCR_cBin17319_Ctg1_126	58
59	BASS12_B7_G07_224	0	0	0			59	GCR_cBin18835_Ctg1_75	0	0	0			GCR_cBin760_Ctg1_479	59
60	BASS120_B7_E04_590	0	0	0			60	ESTNV_34809_210	0	1	1			ESTV_19379_358	60
61	BASS120_B7_F09_242	0	1	1			61	ESTNV_35046_681	0	0	0			GCR_cBin30566_Ctg1_205	61
62	BASS120_B7_F09_587	0	0	0			62	ESTNV_31834_870	0	0	0			ESTNV_34639_1192	62
63	BASS121_B7_G07_555	0	0	0			63	ESTNV_35046_434	0	0	0			BASS124_B7_D10_265	63
64	BASS121_B7_G07_685	0	0	0			64	GCR_cBin35219_Ctg1_92	0	0	0			ESTNV_29115_481	64
65	BASS122_B7_C07_415	0	0	0			65	GCR_cBin26699_Ctg1_177	0	0	0			ESTNV_36426_226	65
66	BASS123_B7_B04_360	0	0	0			66	GCR_cBin16227_Ctg1_85	0	0	0			GCR_cBin5433_Ctg1_481	66
67	BASS123_B7_C01_496	0	0	0			67	ESTNV_36644_1203	1	1	1			ESTNV_27652_527	67
68	BASS123_B7_C01_773	0	0	0			68	ESTNV_20180_573	0	0	0			GCR_cBin46100_Ctg1_157	68
69	BASS124_B7_D10_265	0	0	0			69	GCR_cBin27790_Ctg1_311	0	0	0			GCR_cBin46405_Ctg1_131	69
70	BASS124_B7_D10_722	0	0	0			70	GCR_cBin18578_Ctg1_190	0	0	0			GCR_cBin1696_Ctg1_77	70
71	BASS124_B7_E08_606	1	1	1			71	ESTNV_28909_653	0	1	1			GCR_cBin15022_Ctg1_318	71
72	BASS125_B7_D11_263	0	0	0			72	ESTNV_23337_437	0	1	1			GCR_cBin30297_Ctg1_89	72
73	BASS126_B7_D12_1074	0	0	0			73	ESTNV_37477_1100	0	0	0			GCR_cBin26296_Ctg1_29	73
74	BASS127_B7_A09_532	0	0	0			74	ESTNV_22734_289	0	0	0			GCR_cBin36369_Ctg1_66	74
75	BASS127_B7_E03_140	0	0	0			75	GCR_cBin44957_Ctg1_152	0	0	0			GCR_cBin42115_Ctg1_45	75
76	BASS127_B7_E03_514	0	0	0			76	ESTNV_20141_141	0	0	0			GCR_cBin30085_Ctg1_133	76
77	BASS128_B7_A05_396	0	0	0			77	ESTNV_22388_362	0	1	1			ESTNV_23182_326	77
78	BASS129_B7_H01_304	0	0	0			78	GCR_cBin26366_Ctg1_119	0	0	0			GCR_cBin5393_Ctg1_451	78
79	BASS13_B7_B07_761	0	0	0			79	ESTNV_34761_337	0	1	1			GCR_cBin26563_Ctg1_94	79
80	BASS13_B7_D12_578	0	0	0			80	GCR_cBin5440_Ctg1_39	0	0	0			ESTV_16907_342	80
81	BASS133_B7_B09_321	0	1	1			81	GCR_cBin10604_Ctg1_137	1	1	1			GCR_cBin27018_Ctg1_187	81
82	BASS133_B7_F01_78	0	0	0			82	GCR_cBin45701_Ctg1_227	1	1	1			GCR_cBin34311_Ctg1_65	82
83	BASS133_B7_H09_429	0	0	0			83	ESTNV_37167_1886	0	0	0			GCR_cBin34311_Ctg1_94	83
84	BASS133_B7_H09_510	0	0	0			84	GCR_cBin3018_Ctg1_570	0	1	1			GCR_cBin21811_Ctg1_162	84
85	BASS133_B7_H09_699	0	0	0			85	GCR_cBin8483_Ctg1_168	0	0	0			ESTV_16611_475	85
86	BASS136_B7_E01_171	0	0	0			86	ESTNV_35387_1829	0	0	0			GCR_cBin11397_Ctg1_74	86
87	BASS137_B7_G11_309	0	0	0			87	GCR_cBin16296_Ctg1_49	0	1	1			GCR_cBin16024_Ctg1_169	87
88	BASS138_B7_B10_200	0	0	0			88	ESTNV_30063_178	0	0	0			GCR_cBin34894_Ctg1_621	88
89	BASS138_B7_B10_378	0	0	0			89	GCR_cBin30993_Ctg1_62	0	0	0			GCR_cBin41553_Ctg1_50	89
90	BASS138_B7_E11_602	0	0	0			90	ESTNV_33311_572	0	0	0			ESTNV_32528_634	90
91	BASS138_B7_G02_640	0	0	0			91	GCR_cBin3470_Ctg1_217	0	1	1			ESTNV_37180_1983	91
92	BASS139_B7_B07_214	0	0	0			92	GCR_cBin9835_Ctg1_140	0	0	0			GCR_cBin15768_Ctg1_57	92
93	BASS139_B7_D11_322	0	0	0			93	ESTNV_27376_346	0	0	0			GCR_cBin6274_Ctg1_67	93
94	BASS139_B7_D11_512	0	0	0			94	GCR_cBin20239_Ctg1_63	0	1	1			GCR_cBin48650_Ctg1_186	94
95	BASS139_B7_E01_105	0	0	0			95	ESTNV_32516_218	0	0	0			GCR_cBin12480_Ctg1_223	95
96	BASS139_B7_F02_390	0	0	0			96	ESTNV_28433_656	0	0	0			ESTV_20583_309	96
97	BASS139_B7_F02_405	0	0	0			97	ESTNV_34414_656	0	0	0			GCR_cBin10561_Ctg1_206	97
98	BASS14_B7_A02_640	0	0	0			98	GCR_cBin21806_Ctg1_79	0	0	0			ESTV_12509_455	98
99	BASS14_B7_H03_681	0	0	0			99	ESTV_13593_258	0	1	1			GCR_cBin23470_Ctg1_62	99
100	BASS14_B7_H10_429	0	0	0			100	GCR_cBin25134_Ctg1_192	0	0	0			ESTNV_35012_317	100
101	BASS140_B7_E09_544	0	0	0			101	ESTNV_19195_134	0	0	0			ESTV_17694_278	101
102	BASS141_B7_B10_108	0	0	0			102	GCR_cBin14896_Ctg1_214	0	0	0			ESTNV_19750_154	102
103	BASS141_B7_B10_480	0	0	0			103	GCR_cBin15806_Ctg1_105	1	1	1			GCR_cBin38742_Ctg1_196	103
104	BASS15_B7_A06_540	0	1	1			104	BASS125_B7_D11_263	0	0	0			ESTNV_36173_1322	104
105	BASS15_B7_A08_510	0	0	0			105	GCR_cBin17748_Ctg1_51	0	0	0			GCR_cBin25975_Ctg1_238	105
106	BASS15_B7_B02_272	0	0	0			106	GCR_cBin3018_Ctg1_511	0	1	1			GCR_cBin17416_Ctg1_223	106
107	BASS15_B7_D02_365	0	0	0			107	GCR_cBin16296_Ctg1_46	0	1	1			GCR_cBin23236_Ctg1_44	107
108	BASS17_B7_C01_353	0	0	0			108	ESTNV_28300_71	0	0	0			ESTV_21752_67	108
109	BASS17_B7_C04_472	0	0	0			109	GCR_cBin34032_Ctg1_129	0	0	0			ESTNV_28895_687	109
110	BASS18_B7_C05_746	0	0	0			110	ESTNV_23083_64	1	1	1			ESTNV_21223_122	110
111	BASS18_B7_C05_920	0	0	0			111	GCR_cBin32360_Ctg1_288	0	0	0			GCR_cBin9323_Ctg1_78	111
112	BASS18_B7_C05_940	0	0	0			112	GCR_cBin17319_Ctg1_126	0	0	0			GCR_cBin25136_Ctg1_28	112
113	BASS19_B7_F09_342	0	0	0			113	GCR_cBin760_Ctg1_479	0	0	0			ESTNV_35673_1875	113
114	BASS19_B7_G09_514	0	0	0			114	ESTV_19379_358	0	0	0			ESTNV_34194_765	114
115	ESTNV_12878_379	0	0	0			115	GCR_cBin30566_Ctg1_205	0	0	0			GCR_cBin3322_Ctg1_167	115
116	ESTNV_12902_251	0	0	0			116	ESTNV_34639_1192	0	0	0			ESTNV_26827_289	116
117	ESTNV_12926_381	0	0	0			117	BASS124_B7_D10_265	0	0	0			GCR_cBin50040_Ctg1_73	117
118	ESTNV_13012_403	0	0	0			118	ESTNV_29115_481	0	0	0			GCR_cBin37734_Ctg1_357	118
119	ESTNV_13016_93	0	1	1			119	ESTNV_36426_226	0	0	0			GCR_cBin44494_Ctg1_149	119
120	ESTNV_13028_299	0	0	0			120	GCR_cBin5433_Ctg1_481	0	0	0			GCR_cBin14744_Ctg1_515	120
121	ESTNV_13128_133	0	0	0			121	ESTNV_27652_527	0	0	0			ESTV_21168_1221	121
122	ESTNV_13218_450	0	0	0			122	GCR_cBin27809_Ctg1_258	0	1	1			ESTNV_32416_1598	122
123	ESTNV_13249_98	0	0	0			123	GCR_cBin46100_Ctg1_157	0	0	0			GCR_cBin21671_Ctg1_284	123
124	ESTNV_13258_439	0	1	1			124	GCR_cBin46405_Ctg1_131	0	0	0			GCR_cBin21671_Ctg1_129	124
125	ESTNV_13333_421	0	0	0			125	GCR_cBin9243_Ctg1_127	0	1	1			GCR_cBin131_Ctg1_456	125
126	ESTNV_13336_461	0	0	0			126	GCR_cBin466_Ctg1_234	0	1	1			ESTNV_37526_950	126
127	ESTNV_13364_276	0	0	0			127	GCR_cBin1696_Ctg1_77	0	0	0			GCR_cBin7800_Ctg1_739	127
128	ESTNV_13417_674	0	1	1			128	GCR_cBin15022_Ctg1_318	0	0	0			GCR_cBin4896_Ctg1_434	128
129	ESTNV_13419_468	0	0	0			129	GCR_cBin30297_Ctg1_89	0	0	0			ESTNV_37479_321	129
130	ESTNV_13422_298	0	0	0			130	GCR_cBin26296_Ctg1_29	0	0	0			GCR_cBin51398_Ctg1_70	130
131	ESTNV_13522_223	0	0	0			131	GCR_cBin36369_Ctg1_66	0	0	0			ESTNV_37037_693	131
132	ESTNV_13570_435	0	0	0			132	GCR_cBin42115_Ctg1_45	0	0	0			GCR_cBin3353_Ctg1_273	132
133	ESTNV_13585_113	0	1	1			133	GCR_cBin28606_Ctg1_136	0	1	1			ESTV_17430_729	133
134	ESTNV_13805_574	0	0	0			134	GCR_cBin30085_Ctg1_133	0	0	0			GCR_cBin27281_Ctg1_182	134
135	ESTNV_13814_235	0	0	0			135	ESTNV_23182_326	0	0	0			GCR_cBin34498_Ctg1_99	135
136	ESTNV_13944_504	0	0	0			136	GCR_cBin5393_Ctg1_451	0	0	0			GCR_cBin34605_Ctg1_25	136
137	ESTNV_13974_873	0	0	0			137	GCR_cBin26563_Ctg1_94	0	0	0			GCR_cBin13148_Ctg1_443	137
138	ESTNV_13978_305	0	0	0			138	ESTV_16907_342	0	0	0			ESTNV_35913_743	138
139	ESTNV_13992_188	0	0	0			139	GCR_cBin27018_Ctg1_187	0	0	0			GCR_cBin27791_Ctg1_60	139
140	ESTNV_14000_405	0	0	0			140	GCR_cBin34311_Ctg1_65	0	0	0			GCR_cBin3748_Ctg1_76	140
141	ESTNV_14029_486	0	0	0			141	GCR_cBin34311_Ctg1_94	0	0	0			GCR_cBin38422_Ctg1_236	141
142	ESTNV_14089_241	0	0	0			142	GCR_cBin21811_Ctg1_162	0	0	0			ESTNV_37525_1456	142
143	ESTNV_14101_629	0	0	0			143	ESTV_12302_431	0	1	1			ESTNV_24283_126	143
144	ESTNV_14156_103	0	0	0			144	GCR_cBin4472_Ctg1_63	0	1	1			ESTNV_22407_388	144
145	ESTNV_14268_378	0	0	0			145	ESTV_13691_455	1	1	1			GCR_cBin47079_Ctg1_186	145
146	ESTNV_14294_67	0	0	0			146	ESTV_16611_475	0	0	0			GCR_cBin6767_Ctg1_509	146
147	ESTNV_14301_309	0	0	0			147	GCR_cBin11397_Ctg1_74	0	0	0			GCR_cBin15410_Ctg1_212	147
148	ESTNV_14309_648	0	1	1			148	GCR_cBin16024_Ctg1_169	0	0	0			GCR_cBin8483_Ctg1_179	148
149	ESTNV_14325_908	0	0	0			149	GCR_cBin34894_Ctg1_621	0	0	0			GCR_cBin10459_Ctg1_69	149
150	ESTNV_14352_234	1	1	1			150	GCR_cBin41553_Ctg1_50	0	0	0			ESTNV_29410_233	150
151	ESTNV_14437_168	1	1	1			151	ESTNV_32528_634	0	0	0			GCR_cBin25441_Ctg1_174	151
152	ESTNV_14510_313	0	0	0			152	ESTNV_37180_1983	0	0	0			GCR_cBin108_Ctg1_303	152
153	ESTNV_14745_283	0	0	0			153	GCR_cBin15768_Ctg1_57	0	0	0			GCR_cBin24239_Ctg1_306	153
154	ESTNV_14764_458	0	0	0			154	GCR_cBin6274_Ctg1_67	0	0	0			GCR_cBin21922_Ctg1_271	154
155	ESTNV_14833_423	0	0	0			155	GCR_cBin48650_Ctg1_186	0	0	0			GCR_cBin320_Ctg1_314	155
156	ESTNV_15037_70	0	0	0			156	GCR_cBin12480_Ctg1_223	0	0	0			ESTNV_35550_1417	156
157	ESTNV_15113_119	0	0	0			157	ESTV_20583_309	0	0	0			GCR_cBin50051_Ctg1_174	157
158	ESTNV_15248_422	0	0	0			158	GCR_cBin10561_Ctg1_206	0	0	0			GCR_cBin42990_Ctg1_183	158
159	ESTNV_15285_387	0	0	0			159	ESTV_12509_455	0	0	0			GCR_cBin49391_Ctg1_199	159
160	ESTNV_15783_204	0	0	0			160	GCR_cBin23470_Ctg1_62	0	0	0			ESTNV_32335_516	160
161	ESTNV_15831_94	1	1	1			161	ESTNV_35012_317	0	0	0			GCR_hBin20538_Ctg1_21	161
162	ESTNV_15891_902	0	0	0			162	ESTV_17694_278	0	0	0			GCR_cBin12244_Ctg1_232	162
163	ESTNV_16073_100	0	0	0			163	ESTNV_19750_154	0	0	0			ESTV_14258_72	163
164	ESTNV_16102_259	0	0	0			164	GCR_cBin38742_Ctg1_196	0	0	0			GCR_cBin16715_Ctg1_118	164
165	ESTNV_16145_162	0	0	0			165	ESTNV_36173_1322	0	0	0			ESTNV_29203_287	165
166	ESTNV_16237_331	0	0	0			166	GCR_cBin25975_Ctg1_238	0	0	0			ESTNV_27461_1163	166
167	ESTNV_16328_377	0	0	0			167	GCR_cBin17416_Ctg1_223	0	0	0			ESTNV_23531_462	167
168	ESTNV_16370_72	0	0	0			168	GCR_cBin23236_Ctg1_44	0	0	0			BASS14_B7_H10_429	168
169	ESTNV_16423_173	0	0	0			169	ESTV_21752_67	0	0	0			GCR_cBin27972_Ctg1_72	169
170	ESTNV_16485_143	0	0	0			170	ESTNV_28895_687	0	0	0			GCR_cBin12998_Ctg1_98	170
171	ESTNV_16524_81	0	0	0			171	ESTNV_21223_122	0	0	0			GCR_cBin37731_Ctg1_46	171
172	ESTNV_16555_312	0	0	0			172	GCR_cBin9323_Ctg1_78	0	0	0			ESTNV_33156_1501	172
173	ESTNV_16613_137	0	1	1			173	ESTNV_30244_819	1	1	1			ESTV_12417_208	173
174	ESTNV_16614_622	0	0	0			174	GCR_cBin25136_Ctg1_28	0	0	0			GCR_cBin8920_Ctg1_206	174
175	ESTNV_16632_120	0	0	0			175	ESTNV_35673_1875	0	0	0			ESTV_16309_1064	175
176	ESTNV_16657_595	0	0	0			176	ESTNV_34194_765	0	0	0			GCR_cBin5063_Ctg1_330	176
177	ESTNV_16742_313	0	0	0			177	GCR_cBin3322_Ctg1_167	0	0	0			ESTNV_36618_208	177
178	ESTNV_16766_113	0	0	0			178	ESTNV_26827_289	0	0	0			ESTNV_30341_1348	178
179	ESTNV_16810_167	0	0	0			179	GCR_cBin50040_Ctg1_73	0	0	0			ESTNV_33045_743	179
180	ESTNV_16953_371	0	0	0			180	GCR_cBin37734_Ctg1_357	0	0	0			ESTNV_36134_1190	180
181	ESTNV_17023_584	0	1	1			181	GCR_cBin44494_Ctg1_149	0	0	0			ESTNV_36697_1478	181
182	ESTNV_17074_953	0	0	0			182	GCR_cBin14744_Ctg1_515	0	0	0			GCR_cBin42906_Ctg1_128	182
183	ESTNV_17115_120	0	0	0			183	ESTV_21168_1221	0	0	0			ESTNV_30017_552	183
184	ESTNV_17157_615	0	0	0			184	ESTNV_32416_1598	0	0	0			ESTNV_33441_1110	184
185	ESTNV_17211_244	0	0	0			185	GCR_cBin21671_Ctg1_284	0	0	0			GCR_cBin8223_Ctg1_274	185
186	ESTNV_17211_413	0	0	0			186	GCR_cBin21671_Ctg1_129	0	0	0			ESTNV_24215_410	186
187	ESTNV_17246_90	0	0	0			187	GCR_cBin131_Ctg1_456	0	0	0			GCR_cBin2972_Ctg1_58	187
188	ESTNV_17417_451	0	0	0			188	ESTNV_37526_950	0	0	0			GCR_cBin10758_Ctg1_444	188
189	ESTNV_17527_71	0	0	0			189	GCR_cBin7800_Ctg1_739	0	0	0			GCR_cBin10989_Ctg1_229	189
190	ESTNV_17600_78	0	0	0			190	GCR_cBin13355_Ctg1_53	0	1	1			GCR_cBin2599_Ctg1_262	190
191	ESTNV_17647_210	0	0	0			191	GCR_cBin4896_Ctg1_434	0	0	0			GCR_cBin14686_Ctg1_242	191
192	ESTNV_17668_287	0	0	0			192	ESTNV_37479_321	0	0	0			GCR_cBin10989_Ctg1_273	192
193	ESTNV_17775_207	0	0	0			193	GCR_cBin51398_Ctg1_70	0	0	0			ESTNV_34873_1803	193
194	ESTNV_17837_103	0	0	0			194	ESTNV_37037_693	0	0	0			ESTNV_34072_2131	194
195	ESTNV_17881_371	0	1	1			195	GCR_cBin3353_Ctg1_273	0	0	0			GCR_cBin38208_Ctg1_21	195
196	ESTNV_18010_624	0	0	0			196	ESTV_17430_729	0	0	0			ESTNV_29479_279	196
197	ESTNV_18093_348	0	0	0			197	GCR_cBin27281_Ctg1_182	0	0	0			GCR_cBin42327_Ctg1_26	197
198	ESTNV_18264_285	0	0	0			198	GCR_cBin24042_Ctg1_126	0	1	1			GCR_cBin10758_Ctg1_395	198
199	ESTNV_18264_90	0	0	0			199	GCR_cBin34498_Ctg1_99	0	0	0			ESTNV_27014_209	199
200	ESTNV_18554_407	0	0	0			200	GCR_cBin34605_Ctg1_25	0	0	0			ESTNV_29500_554	200
201	ESTNV_18603_371	0	0	0			201	ESTNV_37550_1185	1	0	1			GCR_cBin22664_Ctg1_150	201
202	ESTNV_18696_207	0	0	0			202	GCR_cBin13148_Ctg1_443	0	0	0			ESTNV_27342_254	202
203	ESTNV_18996_623	0	0	0			203	ESTNV_35913_743	0	0	0			ESTNV_33510_654	203
204	ESTNV_19071_457	0	0	0			204	ESTNV_34665_1716	1	1	1			GCR_cBin37783_Ctg1_267	204
205	ESTNV_19195_134	0	0	0			205	GCR_cBin27791_Ctg1_60	0	0	0			GCR_rBin14981_Ctg1_193	205
206	ESTNV_19416_387	0	1	1			206	GCR_cBin3748_Ctg1_76	0	0	0			ESTNV_36963_1468	206
207	ESTNV_19427_106	0	0	0			207	GCR_cBin38422_Ctg1_236	0	0	0			ESTNV_36112_1447	207
208	ESTNV_19560_73	0	0	0			208	ESTNV_37525_1456	0	0	0			ESTNV_26873_901	208
209	ESTNV_19627_365	0	0	0			209	ESTNV_14437_168	1	1	1			ESTNV_35071_1373	209
210	ESTNV_19653_283	0	0	0			210	ESTNV_24283_126	0	0	0			GCR_cBin5035_Ctg1_72	210
211	ESTNV_19750_154	0	0	0			211	ESTNV_22407_388	0	0	0			GCR_cBin21542_Ctg1_121	211
212	ESTNV_19820_181	0	0	0			212	GCR_cBin47079_Ctg1_186	0	0	0			ESTNV_36112_1347	212
213	ESTNV_19829_509	0	0	0			213	GCR_cBin6767_Ctg1_509	0	0	0			ESTNV_22417_469	213
214	ESTNV_19861_125	0	0	0			214	GCR_cBin15410_Ctg1_212	0	0	0			ESTV_16614_548	214
215	ESTNV_19996_365	0	0	0			215	GCR_cBin8483_Ctg1_179	0	0	0			ESTV_15912_572	215
216	ESTNV_20098_519	0	0	0			216	GCR_cBin10459_Ctg1_69	0	0	0			ESTNV_36844_1704	216
217	ESTNV_20141_141	0	0	0			217	ESTNV_29410_233	0	0	0			ESTNV_30017_158	217
218	ESTNV_20180_573	0	0	0			218	GCR_cBin25441_Ctg1_174	0	0	0			GCR_cBin37707_Ctg1_102	218
219	ESTNV_20218_62	0	0	0			219	GCR_cBin108_Ctg1_303	0	0	0			ESTV_13635_227	219
220	ESTNV_20306_378	0	0	0			220	GCR_cBin24239_Ctg1_306	0	0	0			ESTV_16294_244	220
221	ESTNV_20525_311	0	0	0			221	GCR_cBin21922_Ctg1_271	0	0	0			GCR_cBin51554_Ctg1_52	221
222	ESTNV_20546_277	0	0	0			222	GCR_cBin320_Ctg1_314	0	0	0			ESTNV_29441_997	222
223	ESTNV_20565_254	0	0	0			223	ESTNV_35550_1417	0	0	0			ESTV_16034_989	223
224	ESTNV_20578_223	0	0	0			224	GCR_cBin50051_Ctg1_174	0	0	0			ESTNV_27471_81	224
225	ESTNV_20578_482	0	0	0			225	GCR_cBin42990_Ctg1_183	0	0	0			GCR_cBin49299_Ctg1_186	225
226	ESTNV_20594_1113	0	0	0			226	GCR_cBin49391_Ctg1_199	0	0	0			GCR_cBin16140_Ctg1_355	226
227	ESTNV_20616_78	0	0	0			227	ESTNV_32335_516	0	0	0			GCR_cBin26501_Ctg1_59	227
228	ESTNV_20667_551	0	1	1			228	ESTNV_29999_203	0	1	1			GCR_cBin22436_Ctg1_156	228
229	ESTNV_20700_631	0	0	0			229	GCR_hBin20538_Ctg1_21	0	0	0			GCR_cBin10617_Ctg1_91	229
230	ESTNV_21177_366	0	0	0			230	GCR_cBin6535_Ctg1_41	0	1	1			ESTNV_28633_1315	230
231	ESTNV_21177_562	0	0	0			231	ESTNV_19416_387	0	1	1			GCR_hBin36356_Ctg1_59	231
232	ESTNV_21220_218	0	0	0			232	GCR_cBin12244_Ctg1_232	0	0	0			GCR_cBin26178_Ctg1_157	232
233	ESTNV_21223_122	0	0	0			233	ESTNV_34190_985	0	1	1			BASS113_B7_B10_353	233
234	ESTNV_21259_337	0	0	0			234	ESTNV_28052_478	0	1	1			ESTNV_32735_540	234
235	ESTNV_21307_402	0	0	0			235	ESTNV_33473_135	0	1	1			GCR_cBin14027_Ctg1_163	235
236	ESTNV_21396_116	0	0	0			236	ESTV_14258_72	0	0	0			ESTNV_34458_739	236
237	ESTNV_21489_151	0	0	0			237	GCR_cBin16715_Ctg1_118	0	0	0			ESTNV_17157_615	237
238	ESTNV_21694_208	0	0	0			238	ESTNV_29203_287	0	0	0			ESTNV_35391_1263	238
239	ESTNV_21930_583	0	0	0			239	ESTNV_27461_1163	0	0	0			GCR_cBin46328_Ctg1_67	239
240	ESTNV_22097_485	0	0	0			240	ESTV_21870_705	0	1	1			GCR_cBin12450_Ctg1_432	240
241	ESTNV_22249_490	0	0	0			241	GCR_cBin8434_Ctg1_134	0	1	1			GCR_cBin13407_Ctg1_171	241
242	ESTNV_22267_123	0	0	0			242	ESTNV_23531_462	0	0	0			ESTV_16309_1186	242
243	ESTNV_22297_283	0	0	0			243	BASS14_B7_H10_429	0	0	0			GCR_cBin41960_Ctg1_224	243
244	ESTNV_22297_524	0	0	0			244	GCR_cBin27972_Ctg1_72	0	0	0			GCR_cBin6510_Ctg1_130	244
245	ESTNV_22306_141	0	0	0			245	GCR_cBin12998_Ctg1_98	0	0	0			ESTV_14463_297	245
246	ESTNV_22319_435	0	0	0			246	GCR_cBin15072_Ctg1_49	0	1	1			ESTNV_26105_313	246
247	ESTNV_22323_443	0	0	0			247	GCR_cBin37731_Ctg1_46	0	0	0			GCR_cBin50992_Ctg1_110	247
248	ESTNV_22379_430	0	0	0			248	ESTNV_33156_1501	0	0	0			GCR_cBin7843_Ctg1_121	248
249	ESTNV_22385_241	0	0	0			249	ESTV_12417_208	0	0	0			ESTNV_37190_1300	249
250	ESTNV_22388_362	0	1	1			250	ESTNV_35984_1609	1	1	1			GCR_cBin25304_Ctg1_191	250
251	ESTNV_22395_848	0	0	0			251	GCR_cBin8920_Ctg1_206	0	0	0			ESTV_16640_186	251
252	ESTNV_22405_619	0	0	0			252	GCR_cBin4660_Ctg1_268	0	1	1			BASS13_B7_D12_578	252
253	ESTNV_22405_737	0	0	0			253	ESTV_16309_1064	0	0	0			GCR_cBin26636_Ctg1_291	253
254	ESTNV_22407_388	0	0	0			254	GCR_cBin5063_Ctg1_330	0	0	0			GCR_cBin10989_Ctg1_237	254
255	ESTNV_22417_469	0	0	0			255	ESTNV_36618_208	0	0	0			GCR_hBin19876_Ctg1_234	255
256	ESTNV_22419_604	0	0	0			256	ESTNV_30341_1348	0	0	0			ESTNV_17074_953	256
257	ESTNV_22435_210	0	0	0			257	ESTNV_33045_743	0	0	0			GCR_cBin21489_Ctg1_370	257
258	ESTNV_22446_406	0	0	0			258	ESTNV_36134_1190	0	0	0			BASS13_B7_B07_761	258
259	ESTNV_22452_442	0	0	0			259	ESTNV_36697_1478	0	0	0			ESTV_16892_1114	259
260	ESTNV_22558_237	0	1	1			260	GCR_cBin42906_Ctg1_128	0	0	0			ESTNV_36131_1879	260
261	ESTNV_22560_417	0	0	0			261	ESTNV_30017_552	0	0	0			GCR_cBin39280_Ctg1_175	261
262	ESTNV_22580_805	0	0	0			262	ESTV_21570_853	0	1	1			ESTNV_32170_318	262
263	ESTNV_22592_400	0	0	0			263	ESTNV_14352_234	1	1	1			GCR_cBin11397_Ctg1_153	263
264	ESTNV_22609_355	0	0	0			264	ESTNV_33441_1110	0	0	0			GCR_cBin6366_Ctg1_223	264
265	ESTNV_22611_642	0	0	0			265	GCR_cBin8223_Ctg1_274	0	0	0			GCR_cBin5090_Ctg1_169	265
266	ESTNV_22623_238	0	0	0			266	ESTNV_24215_410	0	0	0			ESTV_16061_673	266
267	ESTNV_22661_681	0	1	1			267	ESTNV_34688_1610	0	1	1			GCR_cBin22866_Ctg1_125	267
268	ESTNV_22696_678	0	0	0			268	GCR_cBin2972_Ctg1_58	0	0	0			GCR_cBin19812_Ctg1_160	268
269	ESTNV_22734_289	0	0	0			269	GCR_cBin10758_Ctg1_444	0	0	0			GCR_cBin9684_Ctg1_631	269
270	ESTNV_22761_52	0	0	0			270	GCR_cBin10989_Ctg1_229	0	0	0			ESTNV_36081_1059	270
271	ESTNV_22829_341	0	0	0			271	GCR_cBin2599_Ctg1_262	0	0	0			ESTV_17107_247	271
272	ESTNV_22894_922	0	0	0			272	GCR_cBin14686_Ctg1_242	0	0	0			ESTNV_31107_540	272
273	ESTNV_22917_549	0	0	0			273	GCR_cBin10989_Ctg1_273	0	0	0			GCR_cBin10566_Ctg1_68	273
274	ESTNV_22938_366	0	0	0			274	ESTNV_34873_1803	0	0	0			GCR_cBin4279_Ctg1_224	274
275	ESTNV_22983_475	0	0	0			275	ESTNV_34665_1373	1	1	1			ESTNV_29983_786	275
276	ESTNV_22986_1059	0	0	0			276	ESTNV_34072_2131	0	0	0			GCR_cBin34603_Ctg1_167	276
277	ESTNV_22997_260	0	0	0			277	GCR_cBin38208_Ctg1_21	0	0	0			GCR_cBin22147_Ctg1_75	277
278	ESTNV_23083_64	1	1	1			278	ESTNV_29479_279	0	0	0			ESTNV_26621_493	278
279	ESTNV_23098_128	0	0	0			279	GCR_cBin42327_Ctg1_26	0	0	0			GCR_hBin13605_Ctg1_93	279
280	ESTNV_23136_481	0	0	0			280	ESTNV_34952_829	0	1	1			GCR_cBin25463_Ctg1_319	280
281	ESTNV_23182_326	0	0	0			281	GCR_cBin10758_Ctg1_395	0	0	0			ESTNV_30650_234	281
282	ESTNV_23230_218	0	0	0			282	ESTNV_27014_209	0	0	0			ESTV_21425_378	282
283	ESTNV_23285_157	0	0	0			283	ESTNV_29500_554	0	0	0			GCR_cBin17465_Ctg1_129	283
284	ESTNV_23296_180	0	1	1			284	ESTNV_34979_104	0	1	1			GCR_cBin2937_Ctg1_131	284
285	ESTNV_23337_437	0	1	1			285	GCR_cBin31955_Ctg1_100	0	1	1			GCR_cBin30702_Ctg1_615	285
286	ESTNV_23338_93	0	1	1			286	GCR_cBin22664_Ctg1_150	0	0	0			ESTNV_34591_77	286
287	ESTNV_23382_236	0	0	0			287	ESTNV_27342_254	0	0	0			ESTV_20585_205	287
288	ESTNV_23383_388	0	0	0			288	ESTNV_33510_654	0	0	0			GCR_cBin23515_Ctg1_66	288
289	ESTNV_23390_339	0	0	0										GCR_cBin31323_Ctg1_269	289
290	ESTNV_23406_304	0	0	0										ESTNV_29795_449	290
291	ESTNV_23431_381	1	0	1										ESTNV_33383_550	291
292	ESTNV_23446_534	0	0	0										ESTV_14892_586	292
293	ESTNV_23454_358	0	0	0										ESTV_14384_381	293
294	ESTNV_23464_335	0	0	0										ESTNV_23454_358	294
295	ESTNV_23472_194	0	0	0										ESTNV_36088_117	295
296	ESTNV_23481_173	0	0	0										ESTNV_31438_51	296
297	ESTNV_23515_266	0	0	0										GCR_cBin24946_Ctg1_79	297
298	ESTNV_23531_462	0	0	0										GCR_cBin40277_Ctg1_248	298
299	ESTNV_23544_330	0	0	0										GCR_cBin3975_Ctg1_89	299
300	ESTNV_23548_451	0	0	0										ESTNV_24568_291	300
301	ESTNV_23548_82	0	0	0										GCR_hBin21729_Ctg1_51	301
302	ESTNV_23551_596	0	1	1										GCR_cBin2800_Ctg2_84	302
303	ESTNV_23557_1342	0	0	0										ESTNV_34941_567	303
304	ESTNV_23559_573	0	0	0										ESTNV_22097_485	304
305	ESTNV_23562_420	0	0	0										ESTNV_33917_998	305
306	ESTNV_23580_687	0	0	0										ESTNV_18696_207	306
307	ESTNV_23587_307	0	0	0										GCR_hBin8661_Ctg1_148	307
308	ESTNV_23604_249	0	0	0										ESTNV_31552_764	308
309	ESTNV_23622_155	0	0	0										ESTNV_31552_150	309
310	ESTNV_23675_228	0	1	1										GCR_cBin43049_Ctg1_125	310
311	ESTNV_23683_596	0	0	0										ESTV_21218_670	311
312	ESTNV_23703_531	0	0	0										ESTNV_34925_2923	312
313	ESTNV_23711_205	0	0	0										GCR_cBin18664_Ctg1_166	313
314	ESTNV_23712_244	0	0	0										ESTNV_27183_516	314
315	ESTNV_23739_381	0	0	0										GCR_cBin41814_Ctg1_223	315
316	ESTNV_23742_349	0	0	0										ESTNV_31140_226	316
317	ESTNV_23780_358	0	0	0										GCR_cBin41215_Ctg1_91	317
318	ESTNV_23790_145	0	0	0										ESTV_16317_150	318
319	ESTNV_23791_529	0	0	0										ESTNV_34724_1228	319
320	ESTNV_23861_220	0	0	0										ESTNV_31974_783	320
321	ESTNV_23914_404	0	0	0										GCR_cBin14462_Ctg1_308	321
322	ESTNV_23983_141	0	0	0										ESTNV_31751_1321	322
323	ESTNV_23983_288	0	0	0										ESTNV_33615_786	323
324	ESTNV_23996_351	0	0	0										ESTNV_30598_384	324
325	ESTNV_24004_146	0	0	0										ESTNV_25113_1234	325
326	ESTNV_24005_495	0	0	0										GCR_cBin1482_Ctg1_523	326
327	ESTNV_24077_66	0	0	0										ESTNV_36923_393	327
328	ESTNV_24083_379	0	0	0										ESTNV_29167_345	328
329	ESTNV_24131_116	0	0	0										GCR_cBin17069_Ctg1_53	329
330	ESTNV_24132_394	0	0	0										GCR_cBin26062_Ctg1_141	330
331	ESTNV_24170_237	0	0	0										ESTV_20585_225	331
332	ESTNV_24215_410	0	0	0										ESTV_16559_546	332
333	ESTNV_24233_241	0	0	0										GCR_cBin35021_Ctg1_70	333
334	ESTNV_24241_102	0	0	0										GCR_cBin10510_Ctg1_197	334
335	ESTNV_24283_126	0	0	0										GCR_cBin3754_Ctg1_41	335
336	ESTNV_24287_329	1	1	1										ESTNV_31104_129	336
337	ESTNV_24320_232	0	0	0										GCR_cBin3754_Ctg1_228	337
338	ESTNV_24363_306	0	0	0										ESTNV_36924_232	338
339	ESTNV_24376_271	0	0	0										GCR_cBin28025_Ctg1_243	339
340	ESTNV_24432_409	0	0	0										ESTNV_30897_1543	340
341	ESTNV_24496_456	0	0	0										ESTNV_29394_510	341
342	ESTNV_24505_142	0	0	0										GCR_cBin12706_Ctg1_68	342
343	ESTNV_24515_297	0	0	0										GCR_cBin528_Ctg1_496	343
344	ESTNV_24561_296	0	0	0										GCR_cBin33618_Ctg1_153	344
345	ESTNV_24564_504	0	0	0										GCR_cBin6924_Ctg1_136	345
346	ESTNV_24568_291	0	0	0										ESTNV_34826_192	346
347	ESTNV_24573_806	0	0	0										ESTV_17314_458	347
348	ESTNV_24613_246	0	0	0										ESTNV_31104_604	348
349	ESTNV_24660_352	0	0	0										ESTNV_21930_583	349
350	ESTNV_24780_461	0	0	0										GCR_cBin13859_Ctg1_155	350
351	ESTNV_24797_128	0	0	0										GCR_cBin5806_Ctg1_138	351
352	ESTNV_24819_592	0	0	0										GCR_cBin12673_Ctg1_254	352
353	ESTNV_24825_532	0	1	1										ESTV_12221_170	353
354	ESTNV_24834_242	0	0	0										GCR_cBin14940_Ctg1_245	354
355	ESTNV_24857_790	0	0	0										GCR_cBin33614_Ctg1_90	355
356	ESTNV_24873_94	0	0	0										GCR_cBin33212_Ctg1_226	356
357	ESTNV_24924_468	0	0	0										GCR_cBin22326_Ctg1_100	357
358	ESTNV_24999_794	0	1	1										ESTV_10850_97	358
359	ESTNV_25000_597	0	0	0										ESTNV_36211_143	359
360	ESTNV_25020_891	0	0	0										ESTV_15335_109	360
361	ESTNV_25066_386	0	0	0										ESTNV_31286_1095	361
362	ESTNV_25113_1234	0	0	0										ESTV_18522_266	362
363	ESTNV_25127_174	0	0	0										GCR_cBin2393_Ctg1_311	363
364	ESTNV_25173_344	0	0	0										GCR_cBin33206_Ctg1_109	364
365	ESTNV_25174_195	0	0	0										GCR_cBin38814_Ctg1_29	365
366	ESTNV_25174_579	0	0	0										ESTNV_25511_539	366
367	ESTNV_25199_261	0	0	0										ESTNV_28856_783	367
368	ESTNV_25207_614	0	0	0										GCR_cBin6469_Ctg1_121	368
369	ESTNV_25321_192	0	0	0										ESTNV_31531_916	369
370	ESTNV_25367_565	0	0	0										GCR_cBin37317_Ctg1_131	370
371	ESTNV_25398_289	0	1	1										GCR_cBin26625_Ctg1_89	371
372	ESTNV_25399_259	0	0	0										GCR_cBin33723_Ctg1_116	372
373	ESTNV_25442_538	0	0	0										GCR_cBin3506_Ctg1_309	373
374	ESTNV_25443_600	0	1	1										BASS10_B7_F03_268	374
375	ESTNV_25477_135	0	0	0										GCR_cBin735_Ctg2_314	375
376	ESTNV_25511_539	0	0	0										GCR_cBin2536_Ctg1_238	376
377	ESTNV_25525_410	0	0	0										GCR_cBin41664_Ctg1_107	377
378	ESTNV_25537_258	0	0	0										GCR_cBin23979_Ctg1_93	378
379	ESTNV_25560_280	0	1	1										GCR_cBin6335_Ctg1_82	379
380	ESTNV_25601_615	0	0	0										ESTV_12578_95	380
381	ESTNV_25641_253	0	0	0										GCR_cBin35062_Ctg1_28	381
382	ESTNV_25685_546	0	1	1										GCR_cBin47864_Ctg1_28	382
383	ESTNV_25771_419	0	0	0										ESTNV_12902_251	383
384	ESTNV_25780_520	0	0	0										ESTNV_35473_1871	384
385	ESTNV_25790_657	0	0	0										GCR_cBin1434_Ctg2_143	385
386	ESTNV_25792_446	0	0	0										GCR_cBin2889_Ctg1_78	386
387	ESTNV_25792_698	0	0	0										GCR_cBin45714_Ctg1_163	387
388	ESTNV_25799_407	0	0	0										ESTV_14174_74	388
389	ESTNV_25889_239	0	0	0										GCR_cBin4409_Ctg1_62	389
390	ESTNV_25891_245	0	0	0										GCR_cBin38330_Ctg1_135	390
391	ESTNV_25923_843	0	0	0										ESTNV_31573_185	391
392	ESTNV_25950_262	0	0	0										ESTNV_33508_561	392
393	ESTNV_25962_1153	0	0	0										ESTV_14508_707	393
394	ESTNV_25964_603	0	0	0										GCR_cBin25282_Ctg1_229	394
395	ESTNV_26007_570	0	0	0										ESTNV_27883_858	395
396	ESTNV_26008_459	0	0	0										ESTNV_30803_692	396
397	ESTNV_26019_72	0	1	1										ESTNV_32544_888	397
398	ESTNV_26088_606	0	0	0										GCR_cBin13788_Ctg1_293	398
399	ESTNV_26105_313	0	0	0										GCR_cBin30134_Ctg1_231	399
400	ESTNV_26125_188	0	0	0										ESTNV_32112_526	400
401	ESTNV_26237_290	0	0	0										GCR_cBin34311_Ctg1_146	401
402	ESTNV_26330_1071	0	0	0										ESTNV_36855_1230	402
403	ESTNV_26350_156	0	0	0										ESTNV_34292_856	403
404	ESTNV_26431_424	1	0	1										GCR_cBin38109_Ctg1_110	404
405	ESTNV_26437_1349	0	0	0										GCR_cBin44871_Ctg1_25	405
406	ESTNV_26441_1376	0	0	0										GCR_cBin34736_Ctg1_207	406
407	ESTNV_26441_575	0	0	0										GCR_cBin48350_Ctg1_134	407
408	ESTNV_26484_573	0	1	1										ESTNV_30897_1203	408
409	ESTNV_26487_583	0	0	0										ESTNV_32613_529	409
410	ESTNV_26500_356	0	0	0										ESTNV_25199_261	410
411	ESTNV_26510_633	0	0	0										ESTNV_36272_103	411
412	ESTNV_26532_660	0	0	0										ESTNV_26787_1038	412
413	ESTNV_26544_1247	0	0	0										ESTNV_36471_1924	413
414	ESTNV_26616_500	0	0	0										GCR_cBin16127_Ctg1_122	414
415	ESTNV_26621_493	0	0	0										GCR_cBin31123_Ctg1_140	415
416	ESTNV_26633_350	0	0	0										ESTNV_28147_868	416
417	ESTNV_26637_285	0	0	0										GCR_cBin45632_Ctg1_117	417
418	ESTNV_26650_383	0	0	0										GCR_cBin5116_Ctg1_343	418
419	ESTNV_26671_385	0	0	0										ESTNV_33266_651	419
420	ESTNV_26718_947	0	1	1										GCR_hBin524_Ctg1_136	420
421	ESTNV_26751_77	0	0	0										ESTNV_33966_574	421
422	ESTNV_26758_619	0	0	0										GCR_cBin17727_Ctg1_27	422
423	ESTNV_26771_357	0	0	0										GCR_cBin42993_Ctg1_170	423
424	ESTNV_26787_1038	0	0	0										GCR_cBin12421_Ctg1_46	424
425	ESTNV_26798_211	0	0	0										ESTNV_36246_1265	425
426	ESTNV_26812_369	0	1	1										ESTV_7919_629	426
427	ESTNV_26812_629	0	0	0										ESTNV_36248_934	427
428	ESTNV_26827_289	0	0	0										GCR_cBin7483_Ctg1_160	428
429	ESTNV_26827_412	0	0	0										ESTNV_33390_1703	429
430	ESTNV_26873_901	0	0	0										ESTNV_33612_145	430
431	ESTNV_26881_400	0	0	0										GCR_cBin7756_Ctg1_139	431
432	ESTNV_26894_524	0	1	1										GCR_cBin2792_Ctg2_200	432
433	ESTNV_26962_1046	0	0	0										GCR_cBin12749_Ctg1_233	433
434	ESTNV_26964_592	0	0	0										BASS133_B7_H09_429	434
435	ESTNV_26970_59	0	0	0										BASS139_B7_D11_512	435
436	ESTNV_26979_270	0	0	0										ESTNV_29033_400	436
437	ESTNV_26994_314	0	0	0										GCR_cBin43207_Ctg1_98	437
438	ESTNV_26999_214	0	0	0										ESTNV_33917_1292	438
439	ESTNV_27014_209	0	0	0										GCR_cBin674_Ctg1_481	439
440	ESTNV_27042_601	0	0	0										GCR_cBin45656_Ctg1_97	440
441	ESTNV_27052_377	0	0	0										ESTNV_19560_73	441
442	ESTNV_27069_301	0	0	0										ESTNV_35838_905	442
443	ESTNV_27081_431	0	0	0										GCR_cBin36544_Ctg1_53	443
444	ESTNV_27092_253	0	1	1										ESTNV_27802_229	444
445	ESTNV_27094_533	0	1	1										GCR_cBin5521_Ctg1_117	445
446	ESTNV_27109_438	0	0	0										GCR_cBin14116_Ctg1_119	446
447	ESTNV_27182_609	0	0	0										GCR_cBin25731_Ctg1_87	447
448	ESTNV_27183_516	0	0	0										ESTV_19854_114	448
449	ESTNV_27211_160	0	0	0										GCR_cBin15105_Ctg1_247	449
450	ESTNV_27242_211	0	0	0										GCR_cBin12278_Ctg1_153	450
451	ESTNV_27262_178	0	0	0										ESTNV_27414_224	451
452	ESTNV_27268_490	0	0	0										ESTNV_34377_715	452
453	ESTNV_27280_539	0	0	0										GCR_cBin5806_Ctg1_204	453
454	ESTNV_27323_159	0	0	0										GCR_cBin15154_Ctg1_77	454
455	ESTNV_27336_508	0	1	1										GCR_cBin22809_Ctg1_148	455
456	ESTNV_27342_254	0	0	0										GCR_cBin12302_Ctg1_115	456
457	ESTNV_27361_94	0	0	0										ESTNV_34703_1491	457
458	ESTNV_27376_346	0	0	0										GCR_cBin24902_Ctg1_166	458
459	ESTNV_27411_289	0	0	0										ESTNV_25780_520	459
460	ESTNV_27414_224	0	0	0										GCR_cBin4864_Ctg1_564	460
461	ESTNV_27423_1033	0	0	0										GCR_hBin30946_Ctg1_271	461
462	ESTNV_27431_454	0	0	0										GCR_cBin28532_Ctg1_81	462
463	ESTNV_27437_1281	0	1	1										GCR_cBin28025_Ctg1_222	463
464	ESTNV_27444_1104	0	0	0										ESTNV_25537_258	464
465	ESTNV_27461_1163	0	0	0										GCR_cBin44901_Ctg1_183	465
466	ESTNV_27467_282	0	0	0										ESTV_17605_239	466
467	ESTNV_27471_81	0	0	0										ESTV_16416_594	467
468	ESTNV_27492_1324	0	0	0										GCR_cBin965_Ctg2_341	468
469	ESTNV_27520_353	0	0	0										GCR_cBin36544_Ctg1_139	469
470	ESTNV_27528_1022	0	1	1										GCR_cBin44906_Ctg1_136	470
471	ESTNV_27538_594	0	0	0										ESTNV_33883_881	471
472	ESTNV_27544_95	0	0	0										GCR_cBin37650_Ctg1_211	472
473	ESTNV_27556_379	0	0	0										ESTV_10747_366	473
474	ESTNV_27571_558	0	0	0										GCR_cBin14933_Ctg1_86	474
475	ESTNV_27572_273	0	0	0										ESTV_16809_973	475
476	ESTNV_27616_150	0	0	0										GCR_cBin14116_Ctg1_124	476
477	ESTNV_27620_622	0	0	0										GCR_cBin42387_Ctg1_56	477
478	ESTNV_27652_527	0	0	0										ESTNV_34237_82	478
479	ESTNV_27723_1409	0	0	0										ESTNV_32793_401	479
480	ESTNV_27729_435	0	0	0										ESTNV_33966_1209	480
481	ESTNV_27736_308	0	0	0										ESTNV_32264_443	481
482	ESTNV_27741_379	0	0	0										ESTNV_33629_1217	482
483	ESTNV_27780_352	0	0	0										GCR_cBin1314_Ctg1_137	483
484	ESTNV_27784_522	0	0	0										GCR_cBin22562_Ctg1_161	484
485	ESTNV_27795_301	0	0	0										GCR_cBin14353_Ctg1_109	485
486	ESTNV_27802_229	0	0	0										ESTNV_31115_754	486
487	ESTNV_27803_242	0	0	0										GCR_cBin8189_Ctg1_244	487
488	ESTNV_27851_583	0	0	0										GCR_cBin47088_Ctg1_148	488
489	ESTNV_27883_858	0	0	0										GCR_cBin13355_Ctg1_172	489
490	ESTNV_27892_178	0	0	0										ESTNV_32819_325	490
491	ESTNV_27898_719	0	0	0										ESTNV_30477_550	491
492	ESTNV_27903_408	0	0	0										ESTV_16654_269	492
493	ESTNV_27925_445	0	0	0										GCR_cBin6856_Ctg1_53	493
494	ESTNV_27933_1148	0	0	0										ESTV_14384_462	494
495	ESTNV_27944_196	0	1	1										ESTNV_31573_316	495
496	ESTNV_28034_927	0	0	0										ESTNV_32192_1558	496
497	ESTNV_28049_192	0	0	0										GCR_cBin30260_Ctg1_67	497
498	ESTNV_28052_478	0	1	1										GCR_cBin45613_Ctg1_43	498
499	ESTNV_28052_855	0	0	0										ESTNV_35228_2165	499
500	ESTNV_28059_635	0	0	0										GCR_cBin39385_Ctg1_240	500
501	ESTNV_28071_471	0	0	0										GCR_cBin48054_Ctg1_138	501
502	ESTNV_28097_293	0	0	0										ESTV_15243_314	502
503	ESTNV_28108_776	0	0	0										ESTNV_35215_1505	503
504	ESTNV_28113_144	0	0	0										ESTV_13373_385	504
505	ESTNV_28113_319	0	0	0										ESTNV_36566_1392	505
506	ESTNV_28129_298	0	0	0										GCR_cBin1280_Ctg1_527	506
507	ESTNV_28135_544	0	0	0										ESTNV_31704_1242	507
508	ESTNV_28144_328	0	0	0										GCR_cBin19292_Ctg1_380	508
509	ESTNV_28144_760	0	0	0										ESTNV_25442_538	509
510	ESTNV_28146_651	0	0	0										GCR_cBin1541_Ctg1_424	510
511	ESTNV_28147_868	0	0	0										GCR_cBin7131_Ctg1_79	511
512	ESTNV_28151_166	0	0	0										GCR_cBin1872_Ctg1_543	512
513	ESTNV_28153_52	0	1	1										GCR_cBin31912_Ctg1_83	513
514	ESTNV_28191_196	0	0	0										ESTNV_35816_1150	514
515	ESTNV_28210_159	0	0	0										GCR_cBin5629_Ctg1_134	515
516	ESTNV_28214_231	0	0	0										GCR_cBin9470_Ctg1_33	516
517	ESTNV_28225_885	0	0	0										GCR_cBin23259_Ctg1_339	517
518	ESTNV_28229_1264	0	0	0										ESTNV_32645_328	518
519	ESTNV_28254_132	0	0	0										GCR_cBin8866_Ctg1_131	519
520	ESTNV_28270_603	0	0	0										GCR_cBin5762_Ctg1_47	520
521	ESTNV_28300_71	0	0	0										GCR_cBin27054_Ctg1_106	521
522	ESTNV_28312_154	0	0	0										ESTNV_36020_79	522
523	ESTNV_28346_293	0	0	0										GCR_cBin45458_Ctg1_136	523
524	ESTNV_28366_1826	0	0	0										ESTNV_32163_1326	524
525	ESTNV_28373_356	0	0	0										GCR_cBin19564_Ctg1_302	525
526	ESTNV_28388_51	0	0	0										GCR_cBin34913_Ctg1_142	526
527	ESTNV_28433_656	0	0	0										GCR_cBin46910_Ctg1_18	527
528	ESTNV_28443_245	0	0	0										GCR_cBin25250_Ctg1_44	528
529	ESTNV_28459_118	0	0	0										ESTV_15065_171	529
530	ESTNV_28460_586	0	0	0										GCR_cBin1558_Ctg1_176	530
531	ESTNV_28472_524	0	0	0										GCR_cBin38070_Ctg1_239	531
532	ESTNV_28475_104	0	1	1										ESTNV_37221_2328	532
533	ESTNV_28503_327	0	1	1										GCR_cBin22498_Ctg1_205	533
534	ESTNV_28503_575	0	0	0										ESTV_14073_165	534
535	ESTNV_28515_410	0	0	0										GCR_cBin13944_Ctg1_178	535
536	ESTNV_28531_364	0	0	0										ESTV_21785_456	536
537	ESTNV_28566_397	0	0	0										ESTV_14686_263	537
538	ESTNV_28577_526	0	0	0										GCR_cBin49912_Ctg1_98	538
539	ESTNV_28627_455	0	0	0										GCR_cBin49589_Ctg1_81	539
540	ESTNV_28633_1315	0	0	0										GCR_cBin23284_Ctg1_823	540
541	ESTNV_28637_346	0	0	0										GCR_cBin31289_Ctg1_132	541
542	ESTNV_28684_665	0	0	0										BASS133_B7_H09_699	542
543	ESTNV_28687_428	0	0	0										ESTV_18022_968	543
544	ESTNV_28718_598	0	1	1										ESTNV_36268_885	544
545	ESTNV_28743_828	0	0	0										GCR_cBin37721_Ctg1_160	545
546	ESTNV_28793_1230	0	0	0										GCR_cBin3221_Ctg1_205	546
547	ESTNV_28834_300	0	0	0										ESTNV_26979_270	547
548	ESTNV_28840_797	0	0	0										GCR_cBin5772_Ctg1_84	548
549	ESTNV_28856_783	0	0	0										ESTNV_26827_412	549
550	ESTNV_28880_179	0	0	0										GCR_cBin31095_Ctg1_289	550
551	ESTNV_28882_784	0	0	0										GCR_cBin698_Ctg1_258	551
552	ESTNV_28895_687	0	0	0										GCR_cBin32274_Ctg1_151	552
553	ESTNV_28909_653	0	1	1										GCR_cBin7930_Ctg1_81	553
554	ESTNV_28918_557	0	0	0										GCR_cBin5772_Ctg1_288	554
555	ESTNV_28929_421	0	0	0										GCR_cBin46519_Ctg1_308	555
556	ESTNV_28932_668	0	1	1										GCR_cBin31095_Ctg1_300	556
557	ESTNV_28937_387	0	0	0										ESTNV_30808_1023	557
558	ESTNV_28961_1146	0	0	0										GCR_cBin23284_Ctg1_810	558
559	ESTNV_28965_1177	0	0	0										GCR_cBin21808_Ctg1_462	559
560	ESTNV_28966_1171	0	0	0										GCR_cBin31415_Ctg1_119	560
561	ESTNV_28985_551	0	0	0										GCR_cBin46344_Ctg1_63	561
562	ESTNV_28985_758	0	0	0										ESTNV_36431_2232	562
563	ESTNV_28987_832	0	0	0										GCR_cBin3681_Ctg1_67	563
564	ESTNV_29033_400	0	0	0										ESTNV_27262_178	564
565	ESTNV_29037_449	0	0	0										ESTNV_30075_59	565
566	ESTNV_29038_680	0	0	0										ESTNV_19627_365	566
567	ESTNV_29052_323	0	0	0										ESTNV_28793_1230	567
568	ESTNV_29079_90	0	0	0										GCR_cBin27790_Ctg1_124	568
569	ESTNV_29081_545	0	0	0										ESTNV_28987_832	569
570	ESTNV_29084_190	0	0	0										ESTNV_36249_105	570
571	ESTNV_29085_178	0	0	0										GCR_cBin822_Ctg1_218	571
572	ESTNV_29088_160	0	0	0										GCR_hBin52413_Ctg1_95	572
573	ESTNV_29114_977	0	0	0										GCR_cBin36505_Ctg1_178	573
574	ESTNV_29115_481	0	0	0										GCR_cBin27790_Ctg1_141	574
575	ESTNV_29129_700	0	1	1										GCR_cBin27790_Ctg1_143	575
576	ESTNV_29144_65	0	0	0										ESTNV_31566_729	576
577	ESTNV_29156_438	0	0	0										ESTNV_30479_231	577
578	ESTNV_29156_850	0	0	0										GCR_cBin25330_Ctg1_97	578
579	ESTNV_29161_372	0	0	0										GCR_cBin12660_Ctg1_400	579
580	ESTNV_29167_345	0	0	0										GCR_cBin6513_Ctg1_112	580
581	ESTNV_29170_170	0	0	0										GCR_cBin38998_Ctg1_202	581
582	ESTNV_29202_277	0	0	0										ESTNV_32685_763	582
583	ESTNV_29203_287	0	0	0										GCR_cBin698_Ctg1_256	583
584	ESTNV_29209_356	0	0	0										ESTNV_34591_1058	584
585	ESTNV_29217_1501	0	0	0										GCR_hBin45092_Ctg1_140	585
586	ESTNV_29217_873	0	0	0										GCR_cBin27882_Ctg1_116	586
587	ESTNV_29224_109	0	0	0										GCR_cBin32932_Ctg1_86	587
588	ESTNV_29228_811	0	0	0										GCR_cBin18374_Ctg1_118	588
589	ESTNV_29234_195	0	0	0										GCR_cBin10020_Ctg1_124	589
590	ESTNV_29240_385	0	0	0										ESTNV_36744_1266	590
591	ESTNV_29283_367	0	0	0										GCR_cBin3519_Ctg1_31	591
592	ESTNV_29295_468	0	0	0										GCR_cBin8386_Ctg1_676	592
593	ESTNV_29296_178	0	0	0										ESTNV_34577_143	593
594	ESTNV_29299_371	0	0	0										GCR_cBin3336_Ctg1_114	594
595	ESTNV_29345_441	0	0	0										GCR_cBin11891_Ctg1_187	595
596	ESTNV_29346_496	0	0	0										GCR_cBin37204_Ctg1_59	596
597	ESTNV_29361_89	0	0	0										ESTNV_28135_544	597
598	ESTNV_29366_587	0	0	0										ESTNV_22395_848	598
599	ESTNV_29368_168	0	0	0										GCR_cBin34913_Ctg1_140	599
600	ESTNV_29391_150	0	1	1										ESTNV_30653_603	600
601	ESTNV_29394_510	0	0	0										ESTNV_36961_536	601
602	ESTNV_29401_401	0	0	0										ESTV_13534_158	602
603	ESTNV_29402_888	0	0	0										ESTV_21963_1181	603
604	ESTNV_29403_553	0	0	0										ESTNV_30484_927	604
605	ESTNV_29405_829	0	0	0										ESTNV_30013_731	605
606	ESTNV_29406_497	0	1	1										GCR_cBin41946_Ctg1_167	606
607	ESTNV_29410_233	0	0	0										GCR_cBin568_Ctg1_74	607
608	ESTNV_29412_354	0	0	0										ESTNV_35293_1034	608
609	ESTNV_29441_997	0	0	0										ESTNV_31795_379	609
610	ESTNV_29458_67	0	0	0										GCR_cBin37379_Ctg1_47	610
611	ESTNV_29479_279	0	0	0										ESTNV_29161_372	611
612	ESTNV_29489_194	0	0	0										GCR_cBin8358_Ctg1_66	612
613	ESTNV_29500_554	0	0	0										ESTNV_36684_826	613
614	ESTNV_29541_288	0	0	0										GCR_cBin207_Ctg1_149	614
615	ESTNV_29541_872	0	0	0										GCR_cBin24689_Ctg1_320	615
616	ESTNV_29568_184	0	0	0										ESTNV_29979_824	616
617	ESTNV_29571_302	0	0	0										ESTNV_23996_351	617
618	ESTNV_29572_661	0	0	0										ESTV_14471_319	618
619	ESTNV_29588_1459	0	0	0										ESTNV_36230_1120	619
620	ESTNV_29605_170	0	0	0										ESTNV_36092_1647	620
621	ESTNV_29648_198	0	0	0										ESTNV_31356_1107	621
622	ESTNV_29649_636	0	0	0										BASS136_B7_E01_171	622
623	ESTNV_29669_1247	0	0	0										ESTNV_37141_123	623
624	ESTNV_29680_674	0	0	0										ESTNV_32124_500	624
625	ESTNV_29683_317	0	0	0										GCR_cBin30116_Ctg1_34	625
626	ESTNV_29683_508	0	0	0										GCR_cBin5589_Ctg1_207	626
627	ESTNV_29703_831	0	0	0										ESTNV_29541_288	627
628	ESTNV_29704_289	0	0	0										GCR_cBin6674_Ctg1_36	628
629	ESTNV_29707_992	0	1	1										ESTV_15042_307	629
630	ESTNV_29730_82	0	0	0										ESTNV_24131_116	630
631	ESTNV_29749_507	0	1	1										GCR_cBin8515_Ctg1_191	631
632	ESTNV_29766_750	0	0	0										GCR_cBin5337_Ctg1_532	632
633	ESTNV_29787_212	0	0	0										GCR_rBin10198_Ctg1_113	633
634	ESTNV_29790_168	0	0	0										ESTNV_30787_109	634
635	ESTNV_29795_449	0	0	0										GCR_cBin41372_Ctg1_122	635
636	ESTNV_29799_456	0	1	1										GCR_cBin15244_Ctg1_75	636
637	ESTNV_29818_733	0	0	0										GCR_cBin44478_Ctg1_102	637
638	ESTNV_29843_661	0	0	0										GCR_hBin48641_Ctg1_23	638
639	ESTNV_29846_236	0	0	0										GCR_hBin7576_Ctg1_138	639
640	ESTNV_29851_266	0	0	0										ESTV_20831_345	640
641	ESTNV_29854_323	0	0	0										GCR_cBin3500_Ctg1_117	641
642	ESTNV_29856_275	0	1	1										GCR_hBin29007_Ctg1_87	642
643	ESTNV_29897_904	0	1	1										ESTNV_29541_872	643
644	ESTNV_29909_624	0	0	0										GCR_cBin809_Ctg1_201	644
645	ESTNV_29920_612	0	0	0										ESTNV_33513_1102	645
646	ESTNV_29924_757	0	0	0										GCR_cBin17391_Ctg1_373	646
647	ESTNV_29932_1161	0	0	0										GCR_cBin17391_Ctg1_102	647
648	ESTNV_29967_108	0	0	0										GCR_cBin5951_Ctg1_108	648
649	ESTNV_29977_638	0	0	0										ESTV_14686_659	649
650	ESTNV_29979_824	0	0	0										ESTNV_36866_1976	650
651	ESTNV_29983_786	0	0	0										ESTV_18792_289	651
652	ESTNV_29999_203	0	1	1										ESTV_15164_451	652
653	ESTNV_30013_731	0	0	0										GCR_cBin34735_Ctg1_132	653
654	ESTNV_30017_158	0	0	0										ESTNV_23285_157	654
655	ESTNV_30017_552	0	0	0										ESTV_21970_586	655
656	ESTNV_30035_86	0	1	1										GCR_cBin38307_Ctg1_203	656
657	ESTNV_30063_178	0	0	0										GCR_cBin21759_Ctg1_39	657
658	ESTNV_30075_59	0	0	0										GCR_cBin26604_Ctg1_42	658
659	ESTNV_30088_559	0	0	0										GCR_cBin5655_Ctg1_641	659
660	ESTNV_30098_223	0	0	0										ESTNV_33670_888	660
661	ESTNV_30100_1196	0	0	0										GCR_cBin9838_Ctg1_90	661
662	ESTNV_30111_337	0	0	0										GCR_cBin12634_Ctg1_80	662
663	ESTNV_30117_771	0	1	1										ESTNV_34353_55	663
664	ESTNV_30121_652	0	0	0										ESTNV_27467_282	664
665	ESTNV_30122_120	0	0	0										GCR_cBin11426_Ctg1_65	665
666	ESTNV_30132_66	0	0	0										GCR_cBin50513_Ctg1_37	666
667	ESTNV_30166_762	0	0	0										GCR_cBin3506_Ctg1_149	667
668	ESTNV_30244_819	1	1	1										GCR_cBin31597_Ctg1_36	668
669	ESTNV_30258_90	0	0	0										GCR_cBin37545_Ctg2_57	669
670	ESTNV_30276_714	0	0	0										ESTNV_30894_499	670
671	ESTNV_30276_856	0	0	0										GCR_cBin42200_Ctg1_91	671
672	ESTNV_30286_404	0	0	0										ESTNV_33495_537	672
673	ESTNV_30291_631	0	0	0										GCR_cBin22840_Ctg1_249	673
674	ESTNV_30293_655	0	0	0										GCR_cBin46220_Ctg1_123	674
675	ESTNV_30302_546	0	0	0										GCR_cBin16057_Ctg1_199	675
676	ESTNV_30324_147	0	0	0										ESTNV_34649_1469	676
677	ESTNV_30333_579	0	0	0										GCR_cBin43612_Ctg1_147	677
678	ESTNV_30339_661	0	0	0										GCR_cBin23554_Ctg1_47	678
679	ESTNV_30341_1348	0	0	0										ESTNV_33466_1224	679
680	ESTNV_30347_1246	0	0	0										GCR_cBin29831_Ctg1_68	680
681	ESTNV_30347_550	0	0	0										GCR_cBin2544_Ctg1_162	681
682	ESTNV_30354_106	0	0	0										GCR_hBin22204_Ctg1_118	682
683	ESTNV_30380_243	0	0	0										GCR_cBin30494_Ctg1_217	683
684	ESTNV_30380_403	0	0	0										ESTV_16180_121	684
685	ESTNV_30411_506	0	0	0										ESTNV_35065_572	685
686	ESTNV_30452_1210	0	1	1										GCR_cBin17424_Ctg1_108	686
687	ESTNV_30464_1225	0	1	1										GCR_cBin47268_Ctg1_73	687
688	ESTNV_30477_550	0	0	0										ESTV_21877_749	688
689	ESTNV_30478_1093	0	0	0										GCR_cBin3425_Ctg1_312	689
690	ESTNV_30479_231	0	0	0										ESTNV_34486_1226	690
691	ESTNV_30479_547	0	0	0										GCR_cBin4585_Ctg1_148	691
692	ESTNV_30481_1304	0	0	0										GCR_cBin16836_Ctg1_207	692
693	ESTNV_30484_927	0	0	0										GCR_cBin16057_Ctg1_166	693
694	ESTNV_30490_823	0	0	0										GCR_cBin45340_Ctg1_211	694
695	ESTNV_30491_362	0	0	0										GCR_cBin20475_Ctg1_43	695
696	ESTNV_30499_655	0	0	0										GCR_cBin28586_Ctg1_147	696
697	ESTNV_30512_474	1	1	1										ESTNV_23548_82	697
698	ESTNV_30516_1089	0	0	0										ESTNV_31778_346	698
699	ESTNV_30548_1381	0	0	0										GCR_cBin42429_Ctg1_275	699
700	ESTNV_30562_773	0	0	0										GCR_cBin4419_Ctg1_111	700
701	ESTNV_30567_474	0	0	0										ESTNV_36968_1274	701
702	ESTNV_30577_350	0	0	0										ESTNV_30479_547	702
703	ESTNV_30598_384	0	0	0										GCR_cBin2544_Ctg1_325	703
704	ESTNV_30606_492	0	0	0										ESTNV_35352_77	704
705	ESTNV_30607_306	0	0	0										ESTNV_33681_253	705
706	ESTNV_30619_163	0	0	0										GCR_cBin3310_Ctg1_133	706
707	ESTNV_30625_427	0	1	1										ESTNV_36029_386	707
708	ESTNV_30627_104	0	0	0										GCR_cBin3169_Ctg1_169	708
709	ESTNV_30627_583	0	1	1										ESTNV_35812_128	709
710	ESTNV_30649_166	0	0	0										GCR_cBin5415_Ctg1_44	710
711	ESTNV_30650_234	0	0	0										GCR_cBin5329_Ctg1_55	711
712	ESTNV_30653_603	0	0	0										GCR_cBin16616_Ctg1_227	712
713	ESTNV_30660_574	0	0	0										ESTNV_14000_405	713
714	ESTNV_30699_568	0	0	0										GCR_cBin6717_Ctg1_141	714
715	ESTNV_30702_1688	0	0	0										ESTV_17489_78	715
716	ESTNV_30704_116	0	0	0										ESTNV_19427_106	716
717	ESTNV_30706_221	0	0	0										ESTV_18571_534	717
718	ESTNV_30714_431	0	0	0										ESTNV_32208_1132	718
719	ESTNV_30714_577	0	0	0										ESTNV_27933_1148	719
720	ESTNV_30720_430	0	0	0										GCR_cBin8712_Ctg1_217	720
721	ESTNV_30729_1660	0	0	0										GCR_cBin5655_Ctg1_650	721
722	ESTNV_30736_463	0	0	0										GCR_cBin22441_Ctg1_517	722
723	ESTNV_30750_117	0	0	0										GCR_cBin21125_Ctg1_53	723
724	ESTNV_30757_471	0	0	0										ESTNV_36535_1256	724
725	ESTNV_30759_457	0	0	0										GCR_cBin25499_Ctg1_131	725
726	ESTNV_30787_109	0	0	0										ESTNV_28966_1171	726
727	ESTNV_30795_52	0	0	0										BASS129_B7_H01_304	727
728	ESTNV_30801_1753	0	0	0										GCR_cBin35196_Ctg1_476	728
729	ESTNV_30801_647	0	0	0										GCR_cBin32973_Ctg1_29	729
730	ESTNV_30803_692	0	0	0										GCR_cBin16474_Ctg1_68	730
731	ESTNV_30808_1023	0	0	0										GCR_cBin27837_Ctg1_84	731
732	ESTNV_30824_114	0	0	0										ESTNV_14089_241	732
733	ESTNV_30828_422	0	0	0										GCR_cBin18827_Ctg1_195	733
734	ESTNV_30842_329	0	0	0										GCR_cBin7873_Ctg1_514	734
735	ESTNV_30861_483	0	0	0										GCR_cBin31996_Ctg1_169	735
736	ESTNV_30894_499	0	0	0										ESTV_13513_493	736
737	ESTNV_30897_1203	0	0	0										GCR_cBin26429_Ctg1_427	737
738	ESTNV_30897_1543	0	0	0										GCR_cBin36819_Ctg1_430	738
739	ESTNV_30942_448	0	1	1										GCR_cBin30698_Ctg1_184	739
740	ESTNV_30970_433	0	0	0										GCR_cBin3994_Ctg1_61	740
741	ESTNV_30975_278	0	0	0										GCR_cBin16343_Ctg1_209	741
742	ESTNV_30982_888	0	1	1										ESTNV_21396_116	742
743	ESTNV_30983_1638	0	0	0										ESTNV_30111_337	743
744	ESTNV_30992_1251	0	0	0										ESTNV_24780_461	744
745	ESTNV_30994_727	0	0	0										GCR_cBin17206_Ctg1_260	745
746	ESTNV_31003_132	0	0	0										ESTV_13063_331	746
747	ESTNV_31008_177	0	0	0										BASS15_B7_B02_272	747
748	ESTNV_31016_480	0	0	0										ESTNV_28225_885	748
749	ESTNV_31055_861	0	0	0										GCR_cBin6609_Ctg1_85	749
750	ESTNV_31066_637	0	0	0										ESTNV_25321_192	750
751	ESTNV_31072_1221	0	0	0										BASS113_B7_B04_724	751
752	ESTNV_31081_339	0	0	0										ESTNV_33950_603	752
753	ESTNV_31093_1513	0	0	0										ESTNV_35205_1428	753
754	ESTNV_31104_129	0	0	0										GCR_cBin9412_Ctg1_212	754
755	ESTNV_31104_604	0	0	0										GCR_cBin48009_Ctg1_202	755
756	ESTNV_31107_540	0	0	0										GCR_cBin2200_Ctg1_90	756
757	ESTNV_31110_261	0	0	0										GCR_cBin21492_Ctg1_302	757
758	ESTNV_31110_721	0	0	0										GCR_cBin1482_Ctg1_461	758
759	ESTNV_31115_754	0	0	0										ESTNV_33105_1177	759
760	ESTNV_31116_191	0	0	0										ESTNV_14510_313	760
761	ESTNV_31133_241	0	0	0										ESTNV_36516_128	761
762	ESTNV_31139_1014	0	0	0										ESTNV_35602_289	762
763	ESTNV_31140_226	0	0	0										ESTV_14031_166	763
764	ESTNV_31146_402	0	1	1										ESTV_14031_406	764
765	ESTNV_31153_805	0	0	0										ESTV_14916_453	765
766	ESTNV_31160_400	0	0	0										GCR_cBin1260_Ctg2_204	766
767	ESTNV_31163_234	0	0	0										GCR_cBin31216_Ctg1_247	767
768	ESTNV_31164_1708	0	0	0										GCR_cBin6609_Ctg1_88	768
769	ESTNV_31166_154	0	0	0										ESTNV_24561_296	769
770	ESTNV_31184_704	0	0	0										GCR_cBin22764_Ctg1_561	770
771	ESTNV_31189_244	0	0	0										GCR_cBin22511_Ctg1_246	771
772	ESTNV_31210_275	0	0	0										GCR_cBin20754_Ctg1_27	772
773	ESTNV_31212_591	0	0	0										GCR_cBin19003_Ctg1_46	773
774	ESTNV_31226_313	0	0	0										GCR_cBin38774_Ctg1_204	774
775	ESTNV_31226_482	0	0	0										GCR_cBin24032_Ctg1_76	775
776	ESTNV_31240_1536	0	0	0										GCR_cBin15797_Ctg1_106	776
777	ESTNV_31277_1049	0	0	0										ESTNV_13992_188	777
778	ESTNV_31278_125	0	1	1										GCR_cBin45958_Ctg1_101	778
779	ESTNV_31283_1378	0	0	0										ESTNV_36651_1364	779
780	ESTNV_31286_1095	0	0	0										GCR_cBin42179_Ctg1_350	780
781	ESTNV_31289_1032	0	0	0										ESTNV_31685_978	781
782	ESTNV_31296_412	0	1	1										GCR_cBin20828_Ctg1_39	782
783	ESTNV_31315_242	0	0	0										GCR_cBin24588_Ctg1_225	783
784	ESTNV_31315_555	0	0	0										ESTNV_31226_482	784
785	ESTNV_31330_1236	0	0	0										GCR_cBin46773_Ctg1_42	785
786	ESTNV_31344_694	0	1	1										ESTNV_35495_1382	786
787	ESTNV_31345_960	0	0	0										GCR_cBin5099_Ctg1_526	787
788	ESTNV_31356_1107	0	0	0										ESTNV_33492_254	788
789	ESTNV_31378_62	0	0	0										ESTV_17067_557	789
790	ESTNV_31404_229	0	0	0										GCR_cBin7293_Ctg1_252	790
791	ESTNV_31411_621	0	0	0										ESTNV_29851_266	791
792	ESTNV_31412_354	0	0	0										ESTV_15074_164	792
793	ESTNV_31421_450	0	0	0										ESTV_20996_116	793
794	ESTNV_31427_1001	0	0	0										BASS138_B7_B10_200	794
795	ESTNV_31438_51	0	0	0										GCR_cBin21396_Ctg1_111	795
796	ESTNV_31441_573	0	0	0										ESTV_14834_524	796
797	ESTNV_31448_452	0	0	0										ESTV_15043_1033	797
798	ESTNV_31458_1189	0	0	0										ESTNV_34518_687	798
799	ESTNV_31472_595	0	0	0										GCR_cBin39713_Ctg1_235	799
800	ESTNV_31493_565	0	0	0										ESTNV_33349_194	800
801	ESTNV_31513_503	0	0	0										ESTNV_27556_379	801
802	ESTNV_31519_569	0	0	0										GCR_cBin18314_Ctg1_277	802
803	ESTNV_31531_916	0	0	0										BASS140_B7_E09_544	803
804	ESTNV_31552_150	0	0	0										ESTNV_27520_353	804
805	ESTNV_31552_764	0	0	0										GCR_cBin5819_Ctg1_243	805
806	ESTNV_31566_525	0	0	0										GCR_cBin11265_Ctg1_266	806
807	ESTNV_31566_729	0	0	0										ESTNV_29085_178	807
808	ESTNV_31573_185	0	0	0										GCR_cBin23594_Ctg1_69	808
809	ESTNV_31573_316	0	0	0										ESTV_16100_162	809
810	ESTNV_31577_1204	0	0	0										GCR_cBin17287_Ctg1_347	810
811	ESTNV_31602_808	0	0	0										ESTNV_26637_285	811
812	ESTNV_31618_301	0	0	0										ESTNV_24834_242	812
813	ESTNV_31618_594	0	0	0										GCR_cBin38765_Ctg1_214	813
814	ESTNV_31627_163	0	0	0										ESTNV_27052_377	814
815	ESTNV_31630_748	0	0	0										GCR_cBin36482_Ctg1_136	815
816	ESTNV_31647_643	0	0	0										GCR_cBin15368_Ctg1_126	816
817	ESTNV_31652_568	0	1	1										GCR_cBin19107_Ctg1_671	817
818	ESTNV_31659_537	0	0	0										GCR_cBin36500_Ctg1_122	818
819	ESTNV_31661_274	0	0	0										GCR_cBin10390_Ctg1_228	819
820	ESTNV_31685_748	0	0	0										ESTNV_29680_674	820
821	ESTNV_31685_978	0	0	0										ESTV_7969_1130	821
822	ESTNV_31687_131	0	0	0										GCR_cBin46470_Ctg1_152	822
823	ESTNV_31699_1208	0	0	0										ESTNV_27042_601	823
824	ESTNV_31700_458	0	0	0										BASS113_B7_B10_576	824
825	ESTNV_31704_1242	0	0	0										GCR_cBin19265_Ctg1_314	825
826	ESTNV_31728_258	0	0	0										ESTNV_15037_70	826
827	ESTNV_31751_1321	0	0	0										ESTNV_26964_592	827
828	ESTNV_31760_309	0	0	0										GCR_hBin20538_Ctg1_85	828
829	ESTNV_31768_165	0	0	0										GCR_cBin36819_Ctg1_131	829
830	ESTNV_31778_346	0	0	0										ESTV_16965_617	830
831	ESTNV_31779_190	0	0	0										GCR_cBin47786_Ctg1_113	831
832	ESTNV_31795_379	0	0	0										GCR_cBin5763_Ctg1_203	832
833	ESTNV_31831_322	0	0	0										ESTNV_31893_467	833
834	ESTNV_31834_870	0	0	0										GCR_cBin8471_Ctg1_221	834
835	ESTNV_31840_477	0	0	0										ESTNV_34623_1031	835
836	ESTNV_31846_1632	0	0	0										GCR_cBin27428_Ctg1_107	836
837	ESTNV_31852_56	0	0	0										ESTNV_31008_177	837
838	ESTNV_31852_868	0	0	0										GCR_cBin40804_Ctg1_146	838
839	ESTNV_31857_323	0	0	0										ESTV_21649_656	839
840	ESTNV_31863_1602	0	1	1										GCR_cBin9592_Ctg1_211	840
841	ESTNV_31893_226	0	0	0										ESTNV_31110_261	841
842	ESTNV_31893_467	0	0	0										ESTNV_29084_190	842
843	ESTNV_31895_1189	0	0	0										ESTNV_34235_1553	843
844	ESTNV_31896_140	0	0	0										ESTNV_23739_381	844
845	ESTNV_31896_408	0	0	0										GCR_cBin7810_Ctg1_456	845
846	ESTNV_31916_578	0	0	0										ESTV_16314_73	846
847	ESTNV_31925_1822	0	0	0										ESTV_15806_1219	847
848	ESTNV_31931_115	0	1	1										GCR_cBin37977_Ctg1_40	848
849	ESTNV_31962_1200	0	0	0										GCR_cBin600_Ctg1_590	849
850	ESTNV_31964_183	0	0	0										ESTV_16913_418	850
851	ESTNV_31964_283	0	0	0										ESTNV_37186_1092	851
852	ESTNV_31965_507	0	0	0										ESTNV_29571_302	852
853	ESTNV_31974_783	0	0	0										GCR_cBin13699_Ctg1_148	853
854	ESTNV_31978_472	0	0	0										ESTNV_33506_1739	854
855	ESTNV_31985_1951	0	1	1										ESTNV_24320_232	855
856	ESTNV_31988_1587	0	0	0										GCR_cBin37295_Ctg1_106	856
857	ESTNV_32001_1134	0	0	0										ESTV_15919_533	857
858	ESTNV_32001_1243	0	0	0										GCR_cBin698_Ctg1_215	858
859	ESTNV_32016_937	0	0	0										ESTNV_23098_128	859
860	ESTNV_32021_1677	0	1	1										ESTNV_34477_1913	860
861	ESTNV_32034_123	0	0	0										GCR_cBin31170_Ctg1_155	861
862	ESTNV_32037_954	0	0	0										GCR_cBin23258_Ctg1_190	862
863	ESTNV_32044_621	0	0	0										GCR_cBin15177_Ctg1_230	863
864	ESTNV_32051_1570	0	0	0										ESTNV_34907_65	864
865	ESTNV_32069_319	0	0	0										GCR_cBin33065_Ctg1_159	865
866	ESTNV_32073_360	0	0	0										ESTV_16844_203	866
867	ESTNV_32077_786	0	0	0										GCR_cBin27319_Ctg1_200	867
868	ESTNV_32088_1164	0	0	0										ESTV_15107_389	868
869	ESTNV_32102_56	0	1	1										ESTNV_31852_868	869
870	ESTNV_32103_191	0	1	1										GCR_cBin46524_Ctg1_164	870
871	ESTNV_32112_526	0	0	0										GCR_cBin42482_Ctg1_198	871
872	ESTNV_32124_500	0	0	0										ESTV_15671_338	872
873	ESTNV_32130_141	0	0	0										GCR_cBin36902_Ctg1_70	873
874	ESTNV_32134_1314	0	1	1										ESTV_13933_262	874
875	ESTNV_32134_414	0	0	0										GCR_cBin46701_Ctg1_110	875
876	ESTNV_32139_178	0	1	1										ESTNV_35966_643	876
877	ESTNV_32145_143	0	0	0										GCR_cBin46046_Ctg1_198	877
878	ESTNV_32145_342	0	0	0										GCR_cBin780_Ctg1_144	878
879	ESTNV_32146_317	0	0	0										ESTNV_35943_786	879
880	ESTNV_32147_1166	0	0	0										ESTV_17611_91	880
881	ESTNV_32152_893	0	0	0										ESTNV_34273_237	881
882	ESTNV_32163_1326	0	0	0										ESTNV_31857_323	882
883	ESTNV_32163_923	0	0	0										GCR_cBin6546_Ctg1_78	883
884	ESTNV_32170_318	0	0	0										ESTNV_34473_679	884
885	ESTNV_32181_1055	0	0	0										ESTNV_35486_385	885
886	ESTNV_32182_566	0	0	0										ESTV_17187_224	886
887	ESTNV_32185_1777	0	0	0										ESTNV_32983_812	887
888	ESTNV_32189_702	0	1	1										GCR_cBin19758_Ctg1_212	888
889	ESTNV_32192_1558	0	0	0										ESTNV_31315_242	889
890	ESTNV_32208_1132	0	0	0										ESTNV_35352_241	890
891	ESTNV_32213_381	0	0	0										GCR_cBin33117_Ctg1_151	891
892	ESTNV_32214_542	0	0	0										GCR_cBin7029_Ctg1_235	892
893	ESTNV_32228_633	0	0	0										ESTNV_25477_135	893
894	ESTNV_32253_402	0	0	0										GCR_cBin11102_Ctg1_74	894
895	ESTNV_32255_533	0	0	0										ESTV_15360_138	895
896	ESTNV_32259_1196	0	0	0										ESTNV_36002_1472	896
897	ESTNV_32264_443	0	0	0										ESTV_17023_261	897
898	ESTNV_32268_419	0	0	0										ESTV_21877_167	898
899	ESTNV_32286_130	0	0	0										ESTNV_35334_747	899
900	ESTNV_32289_411	0	0	0										GCR_cBin28773_Ctg1_318	900
901	ESTNV_32294_424	0	0	0										ESTV_13615_543	901
902	ESTNV_32307_646	0	0	0										ESTNV_26437_1349	902
903	ESTNV_32316_1197	0	0	0										GCR_cBin4084_Ctg1_85	903
904	ESTNV_32324_518	0	0	0										ESTNV_31852_56	904
905	ESTNV_32327_914	0	0	0										ESTNV_30750_117	905
906	ESTNV_32333_532	0	0	0										AY388589_a	906
907	ESTNV_32335_516	0	0	0										GCR_cBin2224_Ctg1_441	907
908	ESTNV_32341_483	0	0	0										ESTNV_23548_451	908
909	ESTNV_32347_265	0	0	0										GCR_cBin4573_Ctg1_372	909
910	ESTNV_32349_576	0	0	0										BASS113_B7_B04_193	910
911	ESTNV_32352_307	0	0	0										ESTNV_33535_713	911
912	ESTNV_32353_1231	0	0	0										ESTV_17293_832	912
913	ESTNV_32358_297	0	0	0										GCR_cBin11286_Ctg1_158	913
914	ESTNV_32366_632	0	0	0										GCR_cBin4710_Ctg1_83	914
915	ESTNV_32393_853	0	0	0										GCR_cBin13869_Ctg1_114	915
916	ESTNV_32405_190	0	0	0										GCR_cBin30209_Ctg1_91	916
917	ESTNV_32413_188	0	0	0										GCR_cBin9140_Ctg1_52	917
918	ESTNV_32416_1598	0	0	0										GCR_cBin39728_Ctg1_135	918
919	ESTNV_32419_1390	0	0	0										ESTNV_34955_1039	919
920	ESTNV_32455_522	0	1	1										GCR_cBin1088_Ctg1_120	920
921	ESTNV_32460_222	0	0	0										ESTV_15768_329	921
922	ESTNV_32501_1042	0	1	1										GCR_cBin22764_Ctg1_550	922
923	ESTNV_32502_411	0	0	0										ESTNV_34549_478	923
924	ESTNV_32516_218	0	0	0										ESTNV_29283_367	924
925	ESTNV_32528_634	0	0	0										ESTNV_35826_1175	925
926	ESTNV_32528_736	0	0	0										GCR_cBin6555_Ctg1_102	926
927	ESTNV_32529_1000	0	0	0										GCR_cBin45827_Ctg1_60	927
928	ESTNV_32533_974	0	0	0										ESTNV_20218_62	928
929	ESTNV_32544_888	0	0	0										ESTNV_37578_351	929
930	ESTNV_32554_686	0	0	0										GCR_cBin30829_Ctg1_147	930
931	ESTNV_32589_481	0	1	1										GCR_cBin16225_Ctg1_165	931
932	ESTNV_32598_466	0	1	1										ESTNV_31421_450	932
933	ESTNV_32613_529	0	0	0										GCR_cBin26759_Ctg1_213	933
934	ESTNV_32622_374	0	0	0										GCR_cBin18789_Ctg1_131	934
935	ESTNV_32627_748	0	1	1										ESTV_15472_73	935
936	ESTNV_32631_205	0	0	0										GCR_cBin34041_Ctg1_311	936
937	ESTNV_32631_316	0	0	0										GCR_cBin18314_Ctg1_395	937
938	ESTNV_32640_707	0	0	0										GCR_rBin1856_Ctg1_222	938
939	ESTNV_32645_328	0	0	0										GCR_cBin21035_Ctg1_130	939
940	ESTNV_32646_394	0	0	0										ESTNV_16657_595	940
941	ESTNV_32655_334	0	0	0										ESTV_14738_303	941
942	ESTNV_32672_1194	0	0	0										ESTNV_26510_633	942
943	ESTNV_32680_65	0	1	1										GCR_cBin37943_Ctg1_18	943
944	ESTNV_32685_763	0	0	0										GCR_cBin2753_Ctg1_108	944
945	ESTNV_32699_311	0	0	0										ESTNV_30121_652	945
946	ESTNV_32703_428	0	0	0										GCR_cBin34971_Ctg1_240	946
947	ESTNV_32703_647	0	0	0										ESTNV_31315_555	947
948	ESTNV_32705_189	0	0	0										ESTNV_31016_480	948
949	ESTNV_32708_850	0	0	0										GCR_cBin18314_Ctg1_154	949
950	ESTNV_32714_234	0	0	0										ESTV_14230_80	950
951	ESTNV_32717_1091	0	0	0										ESTNV_37212_420	951
952	ESTNV_32722_405	0	0	0										ESTV_15543_397	952
953	ESTNV_32731_625	0	0	0										ESTNV_37212_1460	953
954	ESTNV_32735_540	0	0	0										GCR_cBin41717_Ctg1_57	954
955	ESTNV_32738_424	0	0	0										GCR_cBin42640_Ctg1_115	955
956	ESTNV_32770_602	0	0	0										ESTV_21094_315	956
957	ESTNV_32773_510	0	0	0										ESTV_16903_451	957
958	ESTNV_32778_323	0	0	0										GCR_cBin2668_Ctg1_124	958
959	ESTNV_32780_403	0	0	0										ESTNV_36929_1730	959
960	ESTNV_32783_155	0	0	0										GCR_cBin14283_Ctg1_117	960
961	ESTNV_32793_401	0	0	0										BASS19_B7_F09_342	961
962	ESTNV_32804_486	0	0	0										ESTNV_37023_1931	962
963	ESTNV_32810_1998	0	0	0										GCR_cBin3280_Ctg1_135	963
964	ESTNV_32815_1072	0	0	0										GCR_cBin16080_Ctg1_339	964
965	ESTNV_32819_325	0	0	0										ESTNV_36486_673	965
966	ESTNV_32821_1162	0	0	0										ESTNV_32405_190	966
967	ESTNV_32836_905	0	0	0										GCR_cBin38849_Ctg1_45	967
968	ESTNV_32841_696	0	0	0										ESTV_15686_402	968
969	ESTNV_32862_1006	0	0	0										GCR_cBin40_Ctg1_186	969
970	ESTNV_32862_1481	0	0	0										ESTNV_29790_168	970
971	ESTNV_32870_1037	0	0	0										GCR_cBin25772_Ctg1_101	971
972	ESTNV_32887_694	0	0	0										GCR_cBin30634_Ctg1_159	972
973	ESTNV_32894_1718	0	0	0										GCR_hBin50784_Ctg1_70	973
974	ESTNV_32900_1348	0	0	0										ESTNV_36226_557	974
975	ESTNV_32904_1871	0	0	0										ESTNV_34508_857	975
976	ESTNV_32907_1778	0	0	0										GCR_cBin33448_Ctg1_79	976
977	ESTNV_32942_591	0	0	0										ESTNV_35287_375	977
978	ESTNV_32947_518	0	0	0										GCR_cBin5007_Ctg1_260	978
979	ESTNV_32977_454	0	1	1										GCR_cBin27882_Ctg1_69	979
980	ESTNV_32983_812	0	0	0										ESTNV_34151_140	980
981	ESTNV_32986_2206	0	0	0										ESTV_14757_521	981
982	ESTNV_33016_564	0	0	0										GCR_cBin28405_Ctg1_97	982
983	ESTNV_33031_945	0	0	0										ESTNV_16632_120	983
984	ESTNV_33032_67	0	0	0										ESTNV_29346_496	984
985	ESTNV_33045_743	0	0	0										ESTNV_33971_424	985
986	ESTNV_33054_587	0	0	0										ESTNV_24857_790	986
987	ESTNV_33063_792	0	1	1										ESTV_19731_284	987
988	ESTNV_33065_318	0	1	1										GCR_cBin25911_Ctg1_73	988
989	ESTNV_33065_574	0	1	1										ESTNV_36341_652	989
990	ESTNV_33071_783	0	0	0										ESTNV_36968_743	990
991	ESTNV_33104_330	0	0	0										GCR_cBin8657_Ctg1_79	991
992	ESTNV_33105_1177	0	0	0										ESTV_16466_1044	992
993	ESTNV_33123_802	0	0	0										ESTNV_24873_94	993
994	ESTNV_33128_565	0	0	0										ESTNV_32528_736	994
995	ESTNV_33128_78	0	0	0										ESTNV_29088_160	995
996	ESTNV_33138_53	0	0	0										GCR_cBin27619_Ctg1_193	996
997	ESTNV_33148_269	0	0	0										ESTV_19994_671	997
998	ESTNV_33149_461	0	0	0										ESTNV_31210_275	998
999	ESTNV_33151_631	0	0	0										ESTNV_36824_935	999
1000	ESTNV_33156_1501	0	0	0										GCR_cBin29132_Ctg1_118	1000
1001	ESTNV_33190_955	0	0	0										GCR_cBin291_Ctg1_191	1001
1002	ESTNV_33196_654	0	0	0										GCR_cBin43281_Ctg1_51	1002
1003	ESTNV_33205_897	0	0	0										BASS114_B7_B09_644	1003
1004	ESTNV_33209_125	0	0	0										ESTV_13957_102	1004
1005	ESTNV_33211_1514	0	0	0										ESTNV_32163_923	1005
1006	ESTNV_33213_337	0	0	0										ESTNV_34455_543	1006
1007	ESTNV_33223_220	0	0	0										ESTNV_33971_297	1007
1008	ESTNV_33243_1092	0	0	0										GCR_cBin38667_Ctg1_130	1008
1009	ESTNV_33243_235	0	0	0										ESTNV_32862_1006	1009
1010	ESTNV_33250_730	0	0	0										ESTNV_36830_1365	1010
1011	ESTNV_33256_490	0	0	0										GCR_cBin28864_Ctg1_111	1011
1012	ESTNV_33263_74	0	0	0										GCR_cBin9275_Ctg1_530	1012
1013	ESTNV_33266_651	0	0	0										ESTV_11898_340	1013
1014	ESTNV_33268_936	0	0	0										ESTV_16783_60	1014
1015	ESTNV_33272_678	0	0	0										ESTNV_34783_687	1015
1016	ESTNV_33282_65	0	0	0										ESTNV_35987_334	1016
1017	ESTNV_33295_846	0	0	0										ESTNV_13978_305	1017
1018	ESTNV_33311_572	0	0	0										GCR_cBin27692_Ctg1_97	1018
1019	ESTNV_33326_1277	0	0	0										ESTNV_22894_922	1019
1020	ESTNV_33335_64	0	0	0										ESTNV_34168_1263	1020
1021	ESTNV_33349_194	0	0	0										GCR_cBin8424_Ctg1_31	1021
1022	ESTNV_33351_1653	0	1	1										ESTNV_26881_400	1022
1023	ESTNV_33367_515	0	0	0										GCR_cBin6512_Ctg1_100	1023
1024	ESTNV_33377_117	0	0	0										ESTNV_36871_453	1024
1025	ESTNV_33383_550	0	0	0										ESTNV_36789_93	1025
1026	ESTNV_33390_1703	0	0	0										GCR_cBin41248_Ctg1_114	1026
1027	ESTNV_33402_1114	0	0	0										ESTNV_34158_505	1027
1028	ESTNV_33413_1754	0	0	0										BASS141_B7_B10_108	1028
1029	ESTNV_33422_864	0	0	0										GCR_cBin44616_Ctg1_312	1029
1030	ESTNV_33436_158	0	0	0										GCR_hBin9532_Ctg1_79	1030
1031	ESTNV_33441_1110	0	0	0										GCR_cBin4638_Ctg1_608	1031
1032	ESTNV_33451_1454	0	0	0										GCR_cBin630_Ctg1_411	1032
1033	ESTNV_33458_777	0	0	0										GCR_cBin4713_Ctg1_200	1033
1034	ESTNV_33462_642	0	0	0										GCR_cBin37545_Ctg2_125	1034
1035	ESTNV_33465_1033	0	0	0										ESTNV_33916_1585	1035
1036	ESTNV_33466_1224	0	0	0										ESTNV_35219_276	1036
1037	ESTNV_33466_202	0	0	0										ESTV_14468_119	1037
1038	ESTNV_33470_753	0	0	0										GCR_cBin44571_Ctg1_120	1038
1039	ESTNV_33473_135	0	1	1										GCR_cBin2190_Ctg2_130	1039
1040	ESTNV_33477_1310	0	1	1										ESTNV_36751_1595	1040
1041	ESTNV_33492_1355	0	0	0										GCR_cBin24202_Ctg1_90	1041
1042	ESTNV_33492_254	0	0	0										GCR_cBin9436_Ctg1_270	1042
1043	ESTNV_33495_537	0	0	0										GCR_cBin39294_Ctg1_49	1043
1044	ESTNV_33506_1739	0	0	0										GCR_cBin41248_Ctg1_115	1044
1045	ESTNV_33508_1445	0	0	0										GCR_cBin15671_Ctg1_125	1045
1046	ESTNV_33508_561	0	0	0										GCR_cBin259_Ctg1_48	1046
1047	ESTNV_33510_1543	0	0	0										BASS113_B6A_E01_397	1047
1048	ESTNV_33510_654	0	0	0										ESTNV_37373_1395	1048
1049	ESTNV_33511_1710	0	0	0										ESTNV_27616_150	1049
1050	ESTNV_33513_1102	0	0	0										GCR_cBin26574_Ctg1_99	1050
1051	ESTNV_33513_1234	0	0	0										ESTNV_37217_1216	1051
1052	ESTNV_33518_1279	0	0	0										GCR_cBin34474_Ctg1_164	1052
1053	ESTNV_33534_1665	0	0	0										GCR_cBin16176_Ctg1_101	1053
1054	ESTNV_33535_713	0	0	0										ESTV_15610_240	1054
1055	ESTNV_33535_853	0	0	0										ESTNV_13814_235	1055
1056	ESTNV_33541_2369	0	1	1										ESTNV_16766_113	1056
1057	ESTNV_33546_190	0	0	0										GCR_cBin39947_Ctg1_178	1057
1058	ESTNV_33547_529	0	0	0										ESTNV_31139_1014	1058
1059	ESTNV_33552_350	0	0	0										GCR_cBin46090_Ctg1_127	1059
1060	ESTNV_33570_1563	0	0	0										ESTV_14130_622	1060
1061	ESTNV_33582_567	0	0	0										ESTV_16790_1641	1061
1062	ESTNV_33585_602	0	1	1										ESTNV_36652_1699	1062
1063	ESTNV_33585_792	0	0	0										ESTNV_27423_1033	1063
1064	ESTNV_33604_584	0	0	0										ESTNV_31226_313	1064
1065	ESTNV_33608_1627	0	1	1										ESTV_15610_550	1065
1066	ESTNV_33612_145	0	0	0										GCR_cBin9393_Ctg1_288	1066
1067	ESTNV_33615_253	0	0	0										ESTNV_25792_446	1067
1068	ESTNV_33615_786	0	0	0										ESTNV_34747_156	1068
1069	ESTNV_33627_835	0	0	0										GCR_cBin366_Ctg1_101	1069
1070	ESTNV_33629_1217	0	0	0										ESTNV_13805_574	1070
1071	ESTNV_33639_296	0	1	1										ESTV_16023_542	1071
1072	ESTNV_33657_281	0	1	1										ESTNV_30499_655	1072
1073	ESTNV_33670_888	0	0	0										ESTNV_31240_1536	1073
1074	ESTNV_33672_521	0	1	1										GCR_cBin4648_Ctg2_238	1074
1075	ESTNV_33674_1186	0	0	0										ESTNV_29854_323	1075
1076	ESTNV_33679_188	0	0	0										GCR_cBin18472_Ctg1_339	1076
1077	ESTNV_33681_102	0	0	0										GCR_cBin12541_Ctg1_269	1077
1078	ESTNV_33681_253	0	0	0										ESTNV_35278_946	1078
1079	ESTNV_33681_845	0	0	0										ESTNV_30088_559	1079
1080	ESTNV_33685_645	0	0	0										ESTV_15593_813	1080
1081	ESTNV_33690_1507	0	0	0										GCR_cBin7289_Ctg1_33	1081
1082	ESTNV_33694_436	0	0	0										ESTNV_37023_271	1082
1083	ESTNV_33694_684	0	0	0										GCR_cBin32793_Ctg1_96	1083
1084	ESTNV_33709_610	0	0	0										GCR_cBin23741_Ctg1_200	1084
1085	ESTNV_33721_1961	0	0	0										ESTNV_37393_717	1085
1086	ESTNV_33721_557	0	0	0										GCR_cBin38073_Ctg1_149	1086
1087	ESTNV_33724_698	0	0	0										ESTNV_34895_798	1087
1088	ESTNV_33733_642	0	0	0										ESTV_16452_1030	1088
1089	ESTNV_33738_241	0	0	0										GCR_cBin39462_Ctg1_188	1089
1090	ESTNV_33740_799	0	1	1										GCR_cBin8284_Ctg1_213	1090
1091	ESTNV_33746_1547	0	0	0										ESTNV_35075_2399	1091
1092	ESTNV_33756_170	0	0	0										ESTV_16941_298	1092
1093	ESTNV_33760_518	0	0	0										GCR_cBin24125_Ctg1_210	1093
1094	ESTNV_33761_306	0	0	0										ESTNV_36925_2643	1094
1095	ESTNV_33774_287	0	0	0										GCR_cBin28548_Ctg1_73	1095
1096	ESTNV_33780_777	0	0	0										ESTNV_32182_566	1096
1097	ESTNV_33787_1175	0	0	0										GCR_cBin51840_Ctg1_131	1097
1098	ESTNV_33812_148	0	0	0										ESTV_15035_588	1098
1099	ESTNV_33831_1688	0	0	0										ESTNV_15113_119	1099
1100	ESTNV_33832_1008	0	0	0										ESTV_16710_407	1100
1101	ESTNV_33837_1352	0	0	0										ESTNV_34716_1070	1101
1102	ESTNV_33856_277	0	0	0										GCR_cBin34406_Ctg1_88	1102
1103	ESTNV_33858_1307	0	0	0										GCR_cBin2225_Ctg1_51	1103
1104	ESTNV_33867_553	0	0	0										ESTNV_35322_456	1104
1105	ESTNV_33875_378	0	1	1										GCR_cBin20645_Ctg1_579	1105
1106	ESTNV_33882_1084	0	1	1										ESTV_13419_141	1106
1107	ESTNV_33883_1566	0	0	0										GCR_cBin30787_Ctg1_257	1107
1108	ESTNV_33883_881	0	0	0										GCR_cBin43715_Ctg1_25	1108
1109	ESTNV_33888_314	0	0	0										ESTNV_29846_236	1109
1110	ESTNV_33891_846	0	0	0										GCR_cBin26631_Ctg1_386	1110
1111	ESTNV_33910_178	0	0	0										ESTV_15879_611	1111
1112	ESTNV_33916_1585	0	0	0										ESTNV_13944_504	1112
1113	ESTNV_33916_998	0	0	0										GCR_cBin9099_Ctg1_77	1113
1114	ESTNV_33917_1292	0	0	0										ESTNV_35766_1019	1114
1115	ESTNV_33917_998	0	0	0										GCR_cBin2077_Ctg1_476	1115
1116	ESTNV_33942_1513	0	1	1										ESTNV_25792_698	1116
1117	ESTNV_33945_314	0	0	0										ESTNV_34387_58	1117
1118	ESTNV_33949_1357	0	0	0										ESTNV_16555_312	1118
1119	ESTNV_33950_603	0	0	0										GCR_rBin14341_Ctg1_123	1119
1120	ESTNV_33966_1209	0	0	0										GCR_cBin43402_Ctg1_142	1120
1121	ESTNV_33966_574	0	0	0										ESTNV_33148_269	1121
1122	ESTNV_33967_1551	0	0	0										ESTV_15768_574	1122
1123	ESTNV_33971_297	0	0	0										ESTNV_26088_606	1123
1124	ESTNV_33971_424	0	0	0										ESTNV_35192_247	1124
1125	ESTNV_33983_368	0	0	0										GCR_hBin45092_Ctg1_57	1125
1126	ESTNV_33984_1233	0	0	0										ESTNV_31602_808	1126
1127	ESTNV_33984_139	0	0	0										GCR_cBin14719_Ctg1_273	1127
1128	ESTNV_33988_762	0	0	0										GCR_cBin40305_Ctg1_70	1128
1129	ESTNV_33991_549	0	1	1										ESTNV_28388_51	1129
1130	ESTNV_33994_689	0	1	1										GCR_cBin47_Ctg1_552	1130
1131	ESTNV_33997_1914	0	0	0										GCR_cBin24274_Ctg1_37	1131
1132	ESTNV_34021_1870	0	0	0										ESTNV_33128_565	1132
1133	ESTNV_34029_1411	0	0	0										GCR_cBin26904_Ctg1_154	1133
1134	ESTNV_34029_222	0	0	0										GCR_cBin22089_Ctg1_626	1134
1135	ESTNV_34029_599	0	0	0										ESTV_16654_489	1135
1136	ESTNV_34036_1024	0	0	0										GCR_cBin12541_Ctg1_62	1136
1137	ESTNV_34038_121	0	1	1										ESTNV_32731_625	1137
1138	ESTNV_34052_677	0	0	0										GCR_cBin27136_Ctg1_420	1138
1139	ESTNV_34055_242	0	0	0										ESTV_16688_128	1139
1140	ESTNV_34072_2131	0	0	0										ESTNV_35022_1032	1140
1141	ESTNV_34083_923	0	0	0										ESTNV_19996_365	1141
1142	ESTNV_34092_605	0	0	0										ESTV_16215_274	1142
1143	ESTNV_34094_1642	0	1	1										ESTNV_35203_1554	1143
1144	ESTNV_34094_2109	0	0	0										GCR_cBin3000_Ctg1_193	1144
1145	ESTNV_34098_444	0	0	0										ESTV_15777_567	1145
1146	ESTNV_34106_1298	0	0	0										GCR_rBin1448_Ctg1_97	1146
1147	ESTNV_34118_596	0	0	0										ESTV_21891_1053	1147
1148	ESTNV_34125_641	0	0	0										GCR_cBin39915_Ctg1_140	1148
1149	ESTNV_34126_647	0	0	0										ESTNV_36436_2251	1149
1150	ESTNV_34135_1186	0	0	0										ESTNV_37021_1223	1150
1151	ESTNV_34144_1267	0	0	0										ESTV_16215_414	1151
1152	ESTNV_34151_140	0	0	0										GCR_cBin39664_Ctg1_85	1152
1153	ESTNV_34157_716	0	0	0										GCR_cBin34_Ctg1_596	1153
1154	ESTNV_34158_505	0	0	0										GCR_cBin8347_Ctg1_155	1154
1155	ESTNV_34168_1263	0	0	0										ESTV_7467_243	1155
1156	ESTNV_34171_1369	0	0	0										GCR_cBin40_Ctg1_205	1156
1157	ESTNV_34190_985	0	1	1										GCR_cBin987_Ctg1_95	1157
1158	ESTNV_34194_765	0	0	0										GCR_rBin3760_Ctg1_98	1158
1159	ESTNV_34207_912	0	0	0										ESTNV_32001_1134	1159
1160	ESTNV_34228_377	0	0	0										GCR_cBin17808_Ctg1_148	1160
1161	ESTNV_34232_1551	0	0	0										ESTNV_13128_133	1161
1162	ESTNV_34235_1553	0	0	0										ESTNV_33681_102	1162
1163	ESTNV_34235_752	0	0	0										ESTNV_29240_385	1163
1164	ESTNV_34237_82	0	0	0										ESTNV_26962_1046	1164
1165	ESTNV_34241_147	0	1	1										GCR_cBin25700_Ctg1_63	1165
1166	ESTNV_34243_316	0	0	0										ESTV_18140_753	1166
1167	ESTNV_34251_1165	1	1	1										ESTNV_13974_873	1167
1168	ESTNV_34253_164	0	0	0										GCR_cBin40624_Ctg1_148	1168
1169	ESTNV_34256_1283	0	0	0										GCR_cBin3648_Ctg1_155	1169
1170	ESTNV_34257_418	0	0	0										ESTNV_33128_78	1170
1171	ESTNV_34268_275	0	0	0										GCR_cBin18821_Ctg1_52	1171
1172	ESTNV_34271_1306	1	1	1										ESTNV_35822_817	1172
1173	ESTNV_34273_237	0	0	0										GCR_cBin49210_Ctg1_198	1173
1174	ESTNV_34273_361	0	1	1										ESTNV_32887_694	1174
1175	ESTNV_34285_725	0	0	0										ESTNV_35075_1491	1175
1176	ESTNV_34290_182	0	0	0										GCR_hBin7070_Ctg1_36	1176
1177	ESTNV_34292_751	0	0	0										GCR_cBin18497_Ctg1_489	1177
1178	ESTNV_34292_856	0	0	0										GCR_cBin16135_Ctg1_203	1178
1179	ESTNV_34296_693	0	0	0										ESTNV_20525_311	1179
1180	ESTNV_34329_84	0	0	0										ESTNV_36871_663	1180
1181	ESTNV_34343_1071	0	1	1										ESTNV_29568_184	1181
1182	ESTNV_34353_55	0	0	0										ESTNV_34797_980	1182
1183	ESTNV_34354_477	0	0	0										GCR_hBin32129_Ctg1_119	1183
1184	ESTNV_34361_1143	0	0	0										ESTV_13359_249	1184
1185	ESTNV_34364_237	0	0	0										ESTV_13265_391	1185
1186	ESTNV_34374_1473	0	1	1										GCR_cBin22043_Ctg1_122	1186
1187	ESTNV_34377_715	0	0	0										ESTNV_33138_53	1187
1188	ESTNV_34379_298	0	0	0										BASS11_B7_G05_472	1188
1189	ESTNV_34387_58	0	0	0										ESTV_15472_446	1189
1190	ESTNV_34414_179	0	0	0										ESTV_16890_1072	1190
1191	ESTNV_34414_656	0	0	0										ESTNV_35811_674	1191
1192	ESTNV_34419_496	0	0	0										ESTV_15187_371	1192
1193	ESTNV_34433_445	0	0	0										ESTNV_32815_1072	1193
1194	ESTNV_34451_135	0	0	0										GCR_cBin6273_Ctg1_248	1194
1195	ESTNV_34453_617	0	0	0										GCR_cBin4573_Ctg1_252	1195
1196	ESTNV_34454_2012	0	0	0										ESTNV_29295_468	1196
1197	ESTNV_34454_741	0	0	0										GCR_cBin30976_Ctg1_63	1197
1198	ESTNV_34455_543	0	0	0										ESTNV_29967_108	1198
1199	ESTNV_34458_739	0	0	0										GCR_cBin42631_Ctg1_147	1199
1200	ESTNV_34464_1404	1	1	1										ESTNV_34285_725	1200
1201	ESTNV_34473_679	0	0	0										ESTV_13981_575	1201
1202	ESTNV_34477_1913	0	0	0										BASS11_B7_G05_691	1202
1203	ESTNV_34486_1226	0	0	0										ESTNV_34697_551	1203
1204	ESTNV_34508_857	0	0	0										ESTV_17289_470	1204
1205	ESTNV_34518_687	0	0	0										ESTNV_33724_698	1205
1206	ESTNV_34520_477	0	0	0										ESTNV_35593_1402	1206
1207	ESTNV_34535_1109	0	0	0										ESTNV_35810_833	1207
1208	ESTNV_34538_503	0	0	0										ESTV_16688_280	1208
1209	ESTNV_34539_501	0	0	0										ESTV_20925_1105	1209
1210	ESTNV_34543_968	0	0	0										ESTV_21816_1279	1210
1211	ESTNV_34549_1420	0	0	0										GCR_cBin17347_Ctg1_28	1211
1212	ESTNV_34549_1541	0	0	0										ESTV_15660_357	1212
1213	ESTNV_34549_478	0	0	0										GCR_cBin33022_Ctg1_83	1213
1214	ESTNV_34553_1926	0	0	0										GCR_cBin22091_Ctg1_44	1214
1215	ESTNV_34554_1029	0	0	0										GCR_cBin8626_Ctg1_45	1215
1216	ESTNV_34557_1347	0	0	0										ESTNV_13028_299	1216
1217	ESTNV_34569_1252	0	0	0										GCR_cBin12730_Ctg1_258	1217
1218	ESTNV_34575_1979	0	0	0										ESTV_21150_2277	1218
1219	ESTNV_34577_143	0	0	0										BASS120_B7_E04_590	1219
1220	ESTNV_34588_433	0	0	0										GCR_cBin48136_Ctg1_85	1220
1221	ESTNV_34591_1058	0	0	0										GCR_cBin2159_Ctg1_304	1221
1222	ESTNV_34591_77	0	0	0										GCR_cBin37910_Ctg1_93	1222
1223	ESTNV_34609_95	0	0	0										GCR_cBin42631_Ctg1_209	1223
1224	ESTNV_34623_1031	0	0	0										ESTV_13615_621	1224
1225	ESTNV_34634_112	0	0	0										GCR_cBin16851_Ctg1_172	1225
1226	ESTNV_34639_1192	0	0	0										ESTNV_25207_614	1226
1227	ESTNV_34644_2797	0	0	0										ESTNV_30354_106	1227
1228	ESTNV_34649_1469	0	0	0										GCR_cBin41193_Ctg1_160	1228
1229	ESTNV_34654_1292	0	0	0										ESTNV_22696_678	1229
1230	ESTNV_34656_1427	0	0	0										ESTNV_35992_1081	1230
1231	ESTNV_34656_334	0	0	0										ESTNV_34955_1215	1231
1232	ESTNV_34659_96	0	1	1										ESTNV_25889_239	1232
1233	ESTNV_34663_147	0	0	0										ESTNV_33243_235	1233
1234	ESTNV_34665_1373	1	1	1										ESTV_16856_321	1234
1235	ESTNV_34665_1716	1	1	1										GCR_cBin28057_Ctg1_160	1235
1236	ESTNV_34684_693	0	0	0										ESTNV_24233_241	1236
1237	ESTNV_34688_1610	0	1	1										ESTNV_36716_1022	1237
1238	ESTNV_34697_110	0	0	0										GCR_cBin38513_Ctg1_80	1238
1239	ESTNV_34697_551	0	0	0										ESTNV_34453_617	1239
1240	ESTNV_34703_1491	0	0	0										GCR_cBin26256_Ctg1_80	1240
1241	ESTNV_34705_609	0	1	1										ESTNV_35635_2078	1241
1242	ESTNV_34707_706	0	0	0										ESTNV_36884_1050	1242
1243	ESTNV_34714_1672	0	0	0										GCR_cBin30120_Ctg1_338	1243
1244	ESTNV_34716_1070	0	0	0										GCR_cBin1687_Ctg1_131	1244
1245	ESTNV_34724_1228	0	0	0										ESTNV_35927_2269	1245
1246	ESTNV_34744_1961	0	0	0										ESTV_16743_404	1246
1247	ESTNV_34745_1760	0	0	0										GCR_cBin4908_Ctg1_226	1247
1248	ESTNV_34745_483	0	0	0										ESTV_21635_1842	1248
1249	ESTNV_34747_156	0	0	0										ESTNV_24797_128	1249
1250	ESTNV_34751_1633	0	0	0										GCR_cBin36578_Ctg1_159	1250
1251	ESTNV_34751_1764	0	0	0										ESTNV_13218_450	1251
1252	ESTNV_34761_337	0	1	1										ESTNV_31081_339	1252
1253	ESTNV_34763_1056	0	0	0										GCR_cBin15021_Ctg1_82	1253
1254	ESTNV_34763_2153	0	0	0										ESTNV_34857_1369	1254
1255	ESTNV_34773_412	0	0	0										ESTNV_36052_1230	1255
1256	ESTNV_34783_687	0	0	0										GCR_cBin21647_Ctg1_220	1256
1257	ESTNV_34797_980	0	0	0										GCR_cBin1608_Ctg1_208	1257
1258	ESTNV_34809_210	0	1	1										GCR_cBin21598_Ctg1_200	1258
1259	ESTNV_34815_1118	0	1	1										ESTNV_25790_657	1259
1260	ESTNV_34822_661	0	0	0										GCR_cBin52665_Ctg1_33	1260
1261	ESTNV_34826_192	0	0	0										ESTNV_35445_1459	1261
1262	ESTNV_34827_121	0	1	1										GCR_cBin43126_Ctg1_41	1262
1263	ESTNV_34832_753	0	0	0										GCR_cBin20899_Ctg1_195	1263
1264	ESTNV_34833_1382	0	0	0										GCR_cBin2634_Ctg1_259	1264
1265	ESTNV_34839_90	0	0	0										ESTV_18537_221	1265
1266	ESTNV_34845_1222	0	0	0										BASS137_B7_G11_309	1266
1267	ESTNV_34857_1369	0	0	0										GCR_cBin1894_Ctg1_197	1267
1268	ESTNV_34857_796	0	0	0										GCR_cBin37929_Ctg1_210	1268
1269	ESTNV_34866_1489	0	0	0										ESTNV_36490_690	1269
1270	ESTNV_34873_1803	0	0	0										GCR_cBin4944_Ctg1_147	1270
1271	ESTNV_34886_434	0	1	1										GCR_cBin15388_Ctg1_87	1271
1272	ESTNV_34895_596	0	0	0										ESTNV_35041_1348	1272
1273	ESTNV_34895_72	0	0	0										GCR_cBin20876_Ctg1_29	1273
1274	ESTNV_34895_798	0	0	0										GCR_cBin4755_Ctg1_228	1274
1275	ESTNV_34896_1546	0	0	0										BASS124_B7_D10_722	1275
1276	ESTNV_34907_65	0	0	0										ESTV_16240_204	1276
1277	ESTNV_34925_2923	0	0	0										GCR_cBin52_Ctg1_504	1277
1278	ESTNV_34928_1678	0	1	1										GCR_cBin39215_Ctg1_31	1278
1279	ESTNV_34931_121	0	0	0										GCR_cBin2432_Ctg1_559	1279
1280	ESTNV_34935_1675	0	0	0										GCR_cBin16478_Ctg1_193	1280
1281	ESTNV_34937_1396	0	0	0										GCR_cBin14760_Ctg1_76	1281
1282	ESTNV_34938_1768	0	0	0										GCR_cBin46470_Ctg1_157	1282
1283	ESTNV_34938_756	0	0	0										GCR_cBin7054_Ctg1_170	1283
1284	ESTNV_34941_567	0	0	0										ESTNV_14029_486	1284
1285	ESTNV_34947_1545	0	1	1										GCR_cBin6506_Ctg1_71	1285
1286	ESTNV_34952_829	0	1	1										GCR_cBin48881_Ctg1_121	1286
1287	ESTNV_34955_1039	0	0	0										GCR_cBin34655_Ctg1_42	1287
1288	ESTNV_34955_1215	0	0	0										ESTV_14501_498	1288
1289	ESTNV_34964_301	0	0	0										GCR_cBin42908_Ctg1_49	1289
1290	ESTNV_34978_699	0	0	0										GCR_cBin7413_Ctg1_550	1290
1291	ESTNV_34979_104	0	1	1										ESTV_19099_538	1291
1292	ESTNV_34987_849	0	0	0										GCR_cBin43301_Ctg1_389	1292
1293	ESTNV_34987_996	0	0	0										GCR_cBin25277_Ctg1_55	1293
1294	ESTNV_34996_973	0	0	0										ESTNV_22917_549	1294
1295	ESTNV_35004_279	0	0	0										ESTNV_34554_1029	1295
1296	ESTNV_35012_317	0	0	0										GCR_cBin48283_Ctg1_150	1296
1297	ESTNV_35022_1032	0	0	0										GCR_cBin41869_Ctg1_110	1297
1298	ESTNV_35022_52	0	0	0										ESTNV_35041_801	1298
1299	ESTNV_35032_331	0	0	0										ESTV_13615_417	1299
1300	ESTNV_35041_1348	0	0	0										ESTNV_32862_1481	1300
1301	ESTNV_35041_801	0	0	0										GCR_cBin30435_Ctg1_161	1301
1302	ESTNV_35043_1953	0	0	0										GCR_cBin6348_Ctg1_174	1302
1303	ESTNV_35044_125	0	0	0										GCR_cBin9378_Ctg1_160	1303
1304	ESTNV_35046_434	0	0	0										GCR_cBin6371_Ctg1_597	1304
1305	ESTNV_35046_681	0	0	0										ESTV_14835_237	1305
1306	ESTNV_35051_1659	0	0	0										GCR_cBin11288_Ctg1_169	1306
1307	ESTNV_35055_940	0	0	0										GCR_cBin9170_Ctg1_222	1307
1308	ESTNV_35056_1228	0	0	0										ESTNV_32268_419	1308
1309	ESTNV_35065_572	0	0	0										GCR_cBin38722_Ctg1_113	1309
1310	ESTNV_35071_1373	0	0	0										GCR_cBin26410_Ctg1_112	1310
1311	ESTNV_35071_967	0	0	0										GCR_cBin26410_Ctg1_90	1311
1312	ESTNV_35073_548	0	0	0										GCR_cBin8069_Ctg1_204	1312
1313	ESTNV_35074_893	0	0	0										GCR_cBin28756_Ctg1_325	1313
1314	ESTNV_35075_1491	0	0	0										ESTNV_35762_168	1314
1315	ESTNV_35075_2399	0	0	0										GCR_cBin18164_Ctg1_68	1315
1316	ESTNV_35077_1676	0	1	1										GCR_cBin1198_Ctg1_457	1316
1317	ESTNV_35090_1063	0	0	0										ESTNV_18554_407	1317
1318	ESTNV_35094_1383	0	0	0										GCR_cBin15414_Ctg1_275	1318
1319	ESTNV_35097_957	0	0	0										GCR_cBin28105_Ctg1_38	1319
1320	ESTNV_35108_1142	0	0	0										GCR_cBin29364_Ctg1_132	1320
1321	ESTNV_35109_338	0	0	0										ESTNV_14833_423	1321
1322	ESTNV_35121_518	0	0	0										ESTNV_36118_106	1322
1323	ESTNV_35121_752	0	0	0										ESTNV_22452_442	1323
1324	ESTNV_35125_474	0	0	0										BASS18_B7_C05_746	1324
1325	ESTNV_35139_823	0	0	0										GCR_cBin3846_Ctg1_160	1325
1326	ESTNV_35151_385	0	0	0										GCR_hBin27289_Ctg1_90	1326
1327	ESTNV_35155_615	0	0	0										GCR_cBin8909_Ctg1_187	1327
1328	ESTNV_35163_1993	0	0	0										GCR_cBin41047_Ctg1_75	1328
1329	ESTNV_35166_455	0	0	0										ESTNV_37358_2427	1329
1330	ESTNV_35182_980	0	0	0										ESTNV_30166_762	1330
1331	ESTNV_35192_126	0	0	0										GCR_cBin7909_Ctg1_51	1331
1332	ESTNV_35192_247	0	0	0										GCR_cBin7811_Ctg1_451	1332
1333	ESTNV_35195_545	0	0	0										GCR_cBin43301_Ctg1_405	1333
1334	ESTNV_35196_598	0	0	0										GCR_cBin34655_Ctg1_140	1334
1335	ESTNV_35203_1554	0	0	0										ESTV_18493_1052	1335
1336	ESTNV_35205_1428	0	0	0										ESTV_15513_384	1336
1337	ESTNV_35210_64	0	0	0										ESTNV_34588_433	1337
1338	ESTNV_35215_1505	0	0	0										ESTV_16731_596	1338
1339	ESTNV_35219_276	0	0	0										GCR_cBin13971_Ctg1_211	1339
1340	ESTNV_35227_1709	0	0	0										ESTNV_30324_147	1340
1341	ESTNV_35228_2165	0	0	0										GCR_cBin41633_Ctg1_70	1341
1342	ESTNV_35240_267	0	0	0										GCR_cBin18336_Ctg1_279	1342
1343	ESTNV_35253_493	0	0	0										ESTV_16865_78	1343
1344	ESTNV_35257_1292	0	0	0										ESTV_16913_1267	1344
1345	ESTNV_35259_155	0	0	0										ESTNV_34745_483	1345
1346	ESTNV_35259_1843	0	0	0										GCR_cBin3685_Ctg1_180	1346
1347	ESTNV_35271_1145	0	0	0										ESTNV_34157_716	1347
1348	ESTNV_35278_946	0	0	0										GCR_cBin7909_Ctg1_59	1348
1349	ESTNV_35283_192	0	0	0										ESTNV_34697_110	1349
1350	ESTNV_35287_375	0	0	0										GCR_cBin28992_Ctg1_137	1350
1351	ESTNV_35293_1034	0	0	0										GCR_cBin35013_Ctg1_144	1351
1352	ESTNV_35314_130	1	0	1										ESTNV_21489_151	1352
1353	ESTNV_35322_456	0	0	0										GCR_rBin4036_Ctg1_278	1353
1354	ESTNV_35329_232	0	0	0										GCR_cBin31585_Ctg1_216	1354
1355	ESTNV_35329_908	0	0	0										ESTNV_22306_141	1355
1356	ESTNV_35332_1001	0	0	0										GCR_cBin3689_Ctg1_48	1356
1357	ESTNV_35334_747	0	0	0										GCR_cBin8336_Ctg1_87	1357
1358	ESTNV_35339_181	0	0	0										GCR_hBin18142_Ctg1_72	1358
1359	ESTNV_35340_416	0	0	0										ESTV_13202_185	1359
1360	ESTNV_35352_241	0	0	0										GCR_cBin2889_Ctg1_168	1360
1361	ESTNV_35352_77	0	0	0										ESTNV_32259_1196	1361
1362	ESTNV_35355_689	0	0	0										GCR_cBin41047_Ctg1_70	1362
1363	ESTNV_35363_511	0	0	0										GCR_cBin14953_Ctg1_514	1363
1364	ESTNV_35387_1829	0	0	0										GCR_cBin31031_Ctg1_42	1364
1365	ESTNV_35391_1263	0	0	0										GCR_cBin10002_Ctg1_178	1365
1366	ESTNV_35394_1479	0	1	1										ESTV_14071_338	1366
1367	ESTNV_35401_522	0	0	0										BASS127_B7_E03_514	1367
1368	ESTNV_35402_615	0	0	0										GCR_cBin30905_Ctg1_38	1368
1369	ESTNV_35408_642	0	1	1										ESTNV_29170_170	1369
1370	ESTNV_35432_2607	0	0	0										ESTNV_31166_154	1370
1371	ESTNV_35436_232	0	0	0										GCR_cBin30587_Ctg1_97	1371
1372	ESTNV_35440_345	0	0	0										GCR_cBin2118_Ctg1_175	1372
1373	ESTNV_35442_128	0	0	0										GCR_cBin283_Ctg1_120	1373
1374	ESTNV_35445_1459	0	0	0										GCR_cBin13830_Ctg1_156	1374
1375	ESTNV_35456_667	0	0	0										GCR_cBin3232_Ctg1_106	1375
1376	ESTNV_35456_785	0	0	0										GCR_cBin976_Ctg1_121	1376
1377	ESTNV_35466_1485	0	0	0										GCR_cBin38678_Ctg1_119	1377
1378	ESTNV_35473_1871	0	0	0										GCR_cBin42545_Ctg1_80	1378
1379	ESTNV_35479_138	0	0	0										GCR_cBin9102_Ctg1_40	1379
1380	ESTNV_35486_240	0	0	0										ESTNV_33123_802	1380
1381	ESTNV_35486_385	0	0	0										GCR_cBin25879_Ctg1_163	1381
1382	ESTNV_35487_1438	0	0	0										GCR_cBin6161_Ctg1_202	1382
1383	ESTNV_35490_178	0	0	0										GCR_hBin3043_Ctg1_167	1383
1384	ESTNV_35495_1382	0	0	0										ESTNV_35329_232	1384
1385	ESTNV_35503_345	0	0	0										GCR_cBin39103_Ctg1_108	1385
1386	ESTNV_35503_827	0	1	1										GCR_cBin3490_Ctg1_183	1386
1387	ESTNV_35523_1456	0	0	0										GCR_hBin21495_Ctg1_166	1387
1388	ESTNV_35525_1387	0	0	0										GCR_cBin12164_Ctg1_250	1388
1389	ESTNV_35530_507	0	0	0										GCR_cBin25248_Ctg1_228	1389
1390	ESTNV_35534_1529	0	0	0										GCR_cBin29958_Ctg1_84	1390
1391	ESTNV_35535_637	0	0	0										GCR_cBin24192_Ctg1_43	1391
1392	ESTNV_35536_1238	0	0	0										GCR_cBin6340_Ctg1_59	1392
1393	ESTNV_35543_617	0	0	0										ESTNV_35653_138	1393
1394	ESTNV_35544_1289	1	1	1										GCR_cBin3232_Ctg1_240	1394
1395	ESTNV_35550_1417	0	0	0										GCR_cBin30984_Ctg1_227	1395
1396	ESTNV_35567_72	0	0	0										GCR_cBin25376_Ctg1_140	1396
1397	ESTNV_35577_110	0	0	0										GCR_cBin31346_Ctg1_123	1397
1398	ESTNV_35593_1402	0	0	0										ESTNV_27729_435	1398
1399	ESTNV_35593_312	0	0	0										ESTNV_36453_127	1399
1400	ESTNV_35593_589	0	0	0										ESTNV_36462_1509	1400
1401	ESTNV_35593_768	0	0	0										ESTV_15784_1161	1401
1402	ESTNV_35598_1331	0	0	0										GCR_cBin23673_Ctg1_272	1402
1403	ESTNV_35602_1134	0	0	0										GCR_cBin30387_Ctg1_91	1403
1404	ESTNV_35602_289	0	0	0										ESTNV_18996_623	1404
1405	ESTNV_35602_403	0	1	1										GCR_cBin18524_Ctg1_77	1405
1406	ESTNV_35603_888	0	1	1										ESTV_13371_209	1406
1407	ESTNV_35624_1153	0	0	0										GCR_cBin27394_Ctg1_202	1407
1408	ESTNV_35628_2851	0	0	0										ESTNV_29704_289	1408
1409	ESTNV_35635_2078	0	0	0										GCR_cBin15249_Ctg1_119	1409
1410	ESTNV_35637_1799	0	0	0										GCR_cBin31957_Ctg1_123	1410
1411	ESTNV_35640_75	0	0	0										GCR_cBin23046_Ctg1_175	1411
1412	ESTNV_35650_1900	0	1	1										ESTV_16609_285	1412
1413	ESTNV_35650_2037	0	0	0										GCR_cBin37853_Ctg1_162	1413
1414	ESTNV_35653_138	0	0	0										ESTNV_34569_1252	1414
1415	ESTNV_35657_620	0	0	0										GCR_cBin44185_Ctg1_196	1415
1416	ESTNV_35660_146	0	1	1										GCR_cBin26390_Ctg1_53	1416
1417	ESTNV_35660_1486	0	0	0										ESTNV_36371_1356	1417
1418	ESTNV_35667_737	0	1	1										ESTV_15603_406	1418
1419	ESTNV_35673_1875	0	0	0										GCR_cBin37860_Ctg1_229	1419
1420	ESTNV_35674_638	0	1	1										GCR_cBin774_Ctg1_544	1420
1421	ESTNV_35690_125	0	0	0										GCR_rBin7367_Ctg1_75	1421
1422	ESTNV_35690_572	0	0	0										GCR_cBin28590_Ctg1_45	1422
1423	ESTNV_35693_498	0	0	0										ESTNV_35695_731	1423
1424	ESTNV_35695_731	0	0	0										GCR_cBin44215_Ctg1_224	1424
1425	ESTNV_35703_1395	0	0	0										ESTNV_29209_356	1425
1426	ESTNV_35703_1700	0	0	0										GCR_cBin6519_Ctg1_383	1426
1427	ESTNV_35724_1629	0	0	0										ESTNV_33547_529	1427
1428	ESTNV_35732_1433	0	0	0										GCR_cBin30294_Ctg1_36	1428
1429	ESTNV_35743_203	0	0	0										GCR_cBin39814_Ctg1_35	1429
1430	ESTNV_35753_1749	0	0	0										ESTNV_35487_1438	1430
1431	ESTNV_35759_1059	0	0	0										GCR_cBin9105_Ctg1_43	1431
1432	ESTNV_35762_168	0	0	0										ESTV_16109_535	1432
1433	ESTNV_35766_1019	0	0	0										GCR_cBin845_Ctg1_204	1433
1434	ESTNV_35766_1178	0	1	1										ESTNV_34098_444	1434
1435	ESTNV_35772_794	0	0	0										ESTNV_37492_1203	1435
1436	ESTNV_35776_166	0	0	0										GCR_cBin25065_Ctg1_42	1436
1437	ESTNV_35783_1291	0	0	0										BASS114_B7_B09_196	1437
1438	ESTNV_35783_626	0	0	0										ESTNV_32016_937	1438
1439	ESTNV_35810_833	0	0	0										GCR_cBin8916_Ctg1_307	1439
1440	ESTNV_35811_674	0	0	0										GCR_cBin42759_Ctg1_238	1440
1441	ESTNV_35812_128	0	0	0										ESTNV_33891_846	1441
1442	ESTNV_35816_1150	0	0	0										ESTNV_23780_358	1442
1443	ESTNV_35820_1597	0	0	0										GCR_cBin40148_Ctg1_35	1443
1444	ESTNV_35822_817	0	0	0										GCR_cBin7007_Ctg1_177	1444
1445	ESTNV_35823_463	0	0	0										BASS138_B7_G02_640	1445
1446	ESTNV_35826_1175	0	0	0										ESTV_17454_240	1446
1447	ESTNV_35834_835	0	0	0										ESTV_17470_405	1447
1448	ESTNV_35838_905	0	0	0										ESTV_14581_115	1448
1449	ESTNV_35846_861	0	0	0										GCR_cBin30150_Ctg1_224	1449
1450	ESTNV_35881_1201	0	1	1										GCR_cBin18632_Ctg1_368	1450
1451	ESTNV_35887_1036	1	1	1										ESTV_13623_559	1451
1452	ESTNV_35893_841	0	0	0										GCR_cBin5787_Ctg1_206	1452
1453	ESTNV_35896_536	0	1	1										GCR_cBin6822_Ctg1_99	1453
1454	ESTNV_35898_1062	0	0	0										GCR_cBin30414_Ctg1_34	1454
1455	ESTNV_35899_1577	0	0	0										GCR_cBin28543_Ctg1_251	1455
1456	ESTNV_35910_1392	0	0	0										ESTNV_36986_597	1456
1457	ESTNV_35913_743	0	0	0										GCR_cBin30250_Ctg1_267	1457
1458	ESTNV_35927_2269	0	0	0										ESTNV_33016_564	1458
1459	ESTNV_35927_502	0	0	0										ESTNV_34745_1760	1459
1460	ESTNV_35930_109	0	0	0										ESTNV_25399_259	1460
1461	ESTNV_35942_190	0	0	0										GCR_cBin6162_Ctg1_59	1461
1462	ESTNV_35943_786	0	0	0										GCR_cBin13876_Ctg1_149	1462
1463	ESTNV_35947_1630	0	0	0										ESTV_16109_600	1463
1464	ESTNV_35948_629	0	0	0										GCR_hBin32584_Ctg1_181	1464
1465	ESTNV_35964_989	0	0	0										ESTNV_20616_78	1465
1466	ESTNV_35966_1073	0	0	0										ESTV_15228_290	1466
1467	ESTNV_35966_643	0	0	0										GCR_cBin34472_Ctg1_88	1467
1468	ESTNV_35976_1169	0	0	0										ESTNV_23622_155	1468
1469	ESTNV_35984_1609	1	1	1										ESTNV_28531_364	1469
1470	ESTNV_35987_334	0	0	0										GCR_cBin25358_Ctg1_191	1470
1471	ESTNV_35992_1081	0	0	0										ESTNV_34253_164	1471
1472	ESTNV_35997_2615	0	0	0										ESTV_16628_1277	1472
1473	ESTNV_36002_1472	0	0	0										GCR_hBin27560_Ctg1_46	1473
1474	ESTNV_36008_742	0	0	0										GCR_cBin14555_Ctg1_93	1474
1475	ESTNV_36020_79	0	0	0										GCR_cBin17326_Ctg1_154	1475
1476	ESTNV_36025_445	0	0	0										ESTV_16589_223	1476
1477	ESTNV_36026_1431	0	0	0										ESTV_12320_396	1477
1478	ESTNV_36029_386	0	0	0										ESTNV_36856_820	1478
1479	ESTNV_36031_2175	0	0	0										GCR_cBin6764_Ctg1_36	1479
1480	ESTNV_36052_1230	0	0	0										ESTV_20576_189	1480
1481	ESTNV_36054_822	0	0	0										GCR_cBin4805_Ctg1_193	1481
1482	ESTNV_36056_890	0	1	1										ESTNV_27903_408	1482
1483	ESTNV_36072_124	0	1	1										ESTV_16225_551	1483
1484	ESTNV_36078_879	0	0	0										GCR_cBin21603_Ctg1_50	1484
1485	ESTNV_36081_1059	0	0	0										GCR_cBin9358_Ctg1_120	1485
1486	ESTNV_36086_719	0	0	0										GCR_cBin49974_Ctg1_180	1486
1487	ESTNV_36087_1185	0	0	0										GCR_cBin11377_Ctg1_140	1487
1488	ESTNV_36088_117	0	0	0										ESTNV_35329_908	1488
1489	ESTNV_36091_279	0	0	0										ESTNV_21177_366	1489
1490	ESTNV_36091_66	0	0	0										GCR_cBin25344_Ctg1_245	1490
1491	ESTNV_36092_1647	0	0	0										GCR_cBin11445_Ctg1_125	1491
1492	ESTNV_36095_1044	0	0	0										ESTNV_32134_414	1492
1493	ESTNV_36101_1409	0	1	1										GCR_cBin1366_Ctg1_232	1493
1494	ESTNV_36105_534	0	0	0										GCR_cBin1028_Ctg1_247	1494
1495	ESTNV_36110_173	0	0	0										GCR_cBin45443_Ctg1_18	1495
1496	ESTNV_36110_278	0	0	0										BASS18_B7_C05_940	1496
1497	ESTNV_36111_168	0	0	0										GCR_cBin33592_Ctg1_241	1497
1498	ESTNV_36112_1347	0	0	0										ESTV_15992_330	1498
1499	ESTNV_36112_1447	0	0	0										ESTNV_35593_589	1499
1500	ESTNV_36118_106	0	0	0										GCR_cBin51910_Ctg1_204	1500
1501	ESTNV_36118_890	0	0	0										ESTNV_32327_914	1501
1502	ESTNV_36122_1316	0	0	0										BASS18_B7_C05_920	1502
1503	ESTNV_36130_3412	0	1	1										ESTNV_36208_198	1503
1504	ESTNV_36131_1879	0	0	0										ESTNV_35947_1630	1504
1505	ESTNV_36134_1190	0	0	0										GCR_cBin10060_Ctg1_168	1505
1506	ESTNV_36146_287	0	0	0										GCR_cBin1134_Ctg1_360	1506
1507	ESTNV_36148_2085	0	0	0										ESTNV_35073_548	1507
1508	ESTNV_36154_1830	0	0	0										GCR_cBin2733_Ctg1_528	1508
1509	ESTNV_36161_2245	0	1	1										GCR_cBin38289_Ctg1_239	1509
1510	ESTNV_36162_2354	0	0	0										ESTNV_22623_238	1510
1511	ESTNV_36163_936	0	0	0										GCR_cBin1402_Ctg1_336	1511
1512	ESTNV_36166_1693	0	0	0										GCR_cBin9266_Ctg1_190	1512
1513	ESTNV_36166_316	0	0	0										ESTNV_34987_996	1513
1514	ESTNV_36170_1803	0	0	0										ESTV_21501_827	1514
1515	ESTNV_36173_1322	0	0	0										ESTNV_36166_316	1515
1516	ESTNV_36193_1646	0	0	0										GCR_cBin922_Ctg1_20	1516
1517	ESTNV_36194_247	0	0	0										GCR_cBin33857_Ctg1_232	1517
1518	ESTNV_36194_896	0	0	0										GCR_cBin31996_Ctg1_226	1518
1519	ESTNV_36199_1181	0	0	0										GCR_cBin37713_Ctg1_64	1519
1520	ESTNV_36208_198	0	0	0										GCR_cBin47258_Ctg1_69	1520
1521	ESTNV_36209_793	0	0	0										ESTNV_14301_309	1521
1522	ESTNV_36211_143	0	0	0										GCR_cBin25322_Ctg1_126	1522
1523	ESTNV_36219_1039	0	0	0										ESTNV_26008_459	1523
1524	ESTNV_36219_234	0	0	0										ESTNV_34987_849	1524
1525	ESTNV_36222_1730	0	0	0										GCR_cBin31551_Ctg1_193	1525
1526	ESTNV_36224_1324	0	0	0										ESTNV_34118_596	1526
1527	ESTNV_36224_261	0	1	1										ESTV_14342_96	1527
1528	ESTNV_36226_557	0	0	0										GCR_cBin43418_Ctg1_79	1528
1529	ESTNV_36230_1120	0	0	0										GCR_cBin17247_Ctg1_111	1529
1530	ESTNV_36232_545	0	1	1										ESTNV_36162_2354	1530
1531	ESTNV_36244_1158	0	0	0										GCR_cBin50954_Ctg1_86	1531
1532	ESTNV_36246_1265	0	0	0										GCR_cBin6835_Ctg1_69	1532
1533	ESTNV_36246_70	0	0	0										ESTNV_37153_794	1533
1534	ESTNV_36248_934	0	0	0										ESTV_16209_1226	1534
1535	ESTNV_36249_105	0	0	0										ESTNV_31962_1200	1535
1536	ESTNV_36253_512	0	0	0										GCR_cBin38059_Ctg1_209	1536
1537	ESTNV_36261_377	0	0	0										GCR_cBin8057_Ctg1_186	1537
1538	ESTNV_36268_885	0	0	0										ESTNV_22405_737	1538
1539	ESTNV_36272_103	0	0	0										GCR_cBin38853_Ctg1_102	1539
1540	ESTNV_36276_161	0	1	1										ESTNV_27851_583	1540
1541	ESTNV_36278_1300	1	1	1										BASS10_B7_F03_186	1541
1542	ESTNV_36281_1295	0	0	0										ESTNV_35363_511	1542
1543	ESTNV_36281_1632	0	0	0										ESTNV_35640_75	1543
1544	ESTNV_36281_1871	0	0	0										ESTNV_30759_457	1544
1545	ESTNV_36281_2042	0	0	0										ESTNV_36712_2445	1545
1546	ESTNV_36281_727	0	0	0										ESTV_17428_1391	1546
1547	ESTNV_36290_2196	0	0	0										ESTNV_35166_455	1547
1548	ESTNV_36338_885	0	0	0										GCR_cBin5402_Ctg1_116	1548
1549	ESTNV_36339_1092	0	0	0										GCR_cBin8161_Ctg1_218	1549
1550	ESTNV_36341_652	0	0	0										GCR_cBin19774_Ctg1_545	1550
1551	ESTNV_36345_508	0	0	0										ESTNV_36281_1871	1551
1552	ESTNV_36345_725	0	0	0										ESTNV_26237_290	1552
1553	ESTNV_36348_720	0	0	0										ESTNV_23544_330	1553
1554	ESTNV_36354_1677	0	0	0										ESTNV_31896_140	1554
1555	ESTNV_36371_106	0	1	1										ESTV_14458_534	1555
1556	ESTNV_36371_1356	0	0	0										ESTNV_36480_1354	1556
1557	ESTNV_36373_1935	0	0	0										ESTNV_18603_371	1557
1558	ESTNV_36378_1299	0	0	0										GCR_hBin18139_Ctg1_60	1558
1559	ESTNV_36384_1752	0	0	0										GCR_cBin46403_Ctg1_27	1559
1560	ESTNV_36397_206	0	0	0										ESTNV_13522_223	1560
1561	ESTNV_36417_1554	0	0	0										ESTNV_33367_515	1561
1562	ESTNV_36426_226	0	0	0										GCR_cBin13771_Ctg1_86	1562
1563	ESTNV_36431_2232	0	0	0										GCR_cBin41762_Ctg1_135	1563
1564	ESTNV_36433_1555	0	0	0										ESTNV_32044_621	1564
1565	ESTNV_36433_1950	0	0	0										ESTNV_31072_1221	1565
1566	ESTNV_36436_2021	0	0	0										GCR_cBin18586_Ctg1_37	1566
1567	ESTNV_36436_2251	0	0	0										ESTNV_31893_226	1567
1568	ESTNV_36437_1794	0	0	0										ESTNV_29224_109	1568
1569	ESTNV_36439_150	0	0	0										ESTV_14825_93	1569
1570	ESTNV_36451_899	0	0	0										GCR_cBin43234_Ctg1_170	1570
1571	ESTNV_36453_127	0	0	0										ESTV_16926_1498	1571
1572	ESTNV_36454_1316	0	0	0										GCR_cBin4170_Ctg1_233	1572
1573	ESTNV_36457_2447	0	0	0										GCR_cBin42489_Ctg1_138	1573
1574	ESTNV_36462_1509	0	0	0										ESTNV_37593_1807	1574
1575	ESTNV_36471_1924	0	0	0										ESTNV_36110_173	1575
1576	ESTNV_36480_1354	0	0	0										ESTV_13564_420	1576
1577	ESTNV_36483_1242	0	0	0										ESTNV_21177_562	1577
1578	ESTNV_36486_673	0	0	0										ESTNV_32778_323	1578
1579	ESTNV_36490_690	0	0	0										ESTNV_35927_502	1579
1580	ESTNV_36493_1415	0	0	0										GCR_cBin11486_Ctg1_236	1580
1581	ESTNV_36494_153	0	0	0										ESTNV_37684_323	1581
1582	ESTNV_36497_76	0	0	0										ESTNV_26487_583	1582
1583	ESTNV_36502_836	0	0	0										GCR_cBin9573_Ctg1_352	1583
1584	ESTNV_36510_599	0	0	0										ESTNV_31978_472	1584
1585	ESTNV_36511_141	0	0	0										GCR_cBin2016_Ctg1_206	1585
1586	ESTNV_36512_1270	0	0	0										GCR_cBin32530_Ctg1_110	1586
1587	ESTNV_36516_128	0	0	0										GCR_cBin8095_Ctg1_103	1587
1588	ESTNV_36524_1240	0	0	0										GCR_cBin44755_Ctg1_138	1588
1589	ESTNV_36535_1256	0	0	0										ESTNV_30714_577	1589
1590	ESTNV_36535_1575	0	0	0										ESTNV_29818_733	1590
1591	ESTNV_36546_226	0	0	0										GCR_hBin20449_Ctg1_582	1591
1592	ESTNV_36548_1026	0	0	0										GCR_cBin3314_Ctg1_194	1592
1593	ESTNV_36555_85	0	0	0										GCR_cBin29162_Ctg1_328	1593
1594	ESTNV_36561_1246	0	0	0										GCR_cBin36589_Ctg1_87	1594
1595	ESTNV_36566_1392	0	0	0										GCR_cBin648_Ctg1_414	1595
1596	ESTNV_36575_1048	0	0	0										ESTNV_32185_1777	1596
1597	ESTNV_36575_2199	0	0	0										ESTNV_25127_174	1597
1598	ESTNV_36576_1908	0	0	0										ESTV_17538_85	1598
1599	ESTNV_36582_634	1	1	1										ESTNV_31163_234	1599
1600	ESTNV_36590_1760	0	0	0										ESTNV_35536_1238	1600
1601	ESTNV_36618_208	0	0	0										GCR_cBin37607_Ctg1_70	1601
1602	ESTNV_36642_418	0	0	0										ESTV_17071_586	1602
1603	ESTNV_36644_1203	1	1	1										GCR_cBin16562_Ctg1_62	1603
1604	ESTNV_36651_1364	0	0	0										GCR_cBin8441_Ctg1_226	1604
1605	ESTNV_36652_1699	0	0	0										ESTNV_32366_632	1605
1606	ESTNV_36671_446	0	0	0										GCR_cBin13182_Ctg1_104	1606
1607	ESTNV_36677_1536	0	0	0										GCR_cBin30450_Ctg1_138	1607
1608	ESTNV_36677_1922	0	0	0										GCR_cBin968_Ctg1_201	1608
1609	ESTNV_36684_1178	0	0	0										ESTNV_28151_166	1609
1610	ESTNV_36684_826	0	0	0										ESTV_13831_59	1610
1611	ESTNV_36692_1354	0	0	0										GCR_cBin22851_Ctg1_154	1611
1612	ESTNV_36692_1678	0	0	0										ESTNV_35543_617	1612
1613	ESTNV_36692_352	0	0	0										ESTNV_33694_436	1613
1614	ESTNV_36697_1478	0	0	0										ESTV_13218_324	1614
1615	ESTNV_36704_1199	0	0	0										GCR_cBin26849_Ctg1_164	1615
1616	ESTNV_36705_1193	0	0	0										GCR_hBin321_Ctg1_75	1616
1617	ESTNV_36712_2445	0	0	0										GCR_cBin16618_Ctg1_172	1617
1618	ESTNV_36716_1022	0	0	0										ESTV_7850_205	1618
1619	ESTNV_36717_1690	0	0	0										GCR_cBin1090_Ctg1_228	1619
1620	ESTNV_36724_118	0	0	0										ESTV_15777_536	1620
1621	ESTNV_36744_1266	0	0	0										ESTNV_29412_354	1621
1622	ESTNV_36745_1460	0	0	0										ESTV_13454_78	1622
1623	ESTNV_36747_1614	0	1	1										GCR_cBin5429_Ctg1_425	1623
1624	ESTNV_36751_1595	0	0	0										GCR_cBin36646_Ctg1_99	1624
1625	ESTNV_36764_1455	0	0	0										ESTNV_31110_721	1625
1626	ESTNV_36789_93	0	0	0										ESTV_16692_1970	1626
1627	ESTNV_36791_1087	0	0	0										ESTNV_20565_254	1627
1628	ESTNV_36791_74	0	0	0										ESTNV_34937_1396	1628
1629	ESTNV_36807_1487	0	0	0										ESTV_17278_712	1629
1630	ESTNV_36810_65	0	0	0										ESTNV_27572_273	1630
1631	ESTNV_36815_1051	0	0	0										GCR_cBin8366_Ctg1_115	1631
1632	ESTNV_36823_515	0	1	1										ESTNV_33831_1688	1632
1633	ESTNV_36824_935	0	0	0										GCR_cBin26855_Ctg1_110	1633
1634	ESTNV_36830_1365	0	0	0										GCR_cBin20328_Ctg1_210	1634
1635	ESTNV_36843_738	0	1	1										ESTV_20470_501	1635
1636	ESTNV_36844_1704	0	0	0										ESTV_19974_640	1636
1637	ESTNV_36853_78	0	0	0										GCR_cBin1484_Ctg1_152	1637
1638	ESTNV_36855_1230	0	0	0										ESTNV_29649_636	1638
1639	ESTNV_36856_820	0	0	0										GCR_cBin23239_Ctg1_26	1639
1640	ESTNV_36866_1976	0	0	0										ESTNV_35139_823	1640
1641	ESTNV_36871_194	0	1	1										GCR_cBin15162_Ctg1_205	1641
1642	ESTNV_36871_453	0	0	0										GCR_cBin16481_Ctg1_250	1642
1643	ESTNV_36871_663	0	0	0										GCR_cBin20792_Ctg1_42	1643
1644	ESTNV_36875_1435	0	1	1										GCR_cBin6507_Ctg1_263	1644
1645	ESTNV_36884_1050	0	0	0										BASS114_B6A_B06_105	1645
1646	ESTNV_36887_452	0	0	0										GCR_cBin44762_Ctg1_90	1646
1647	ESTNV_36893_386	0	0	0										GCR_cBin41483_Ctg1_31	1647
1648	ESTNV_36899_1269	0	0	0										GCR_cBin49843_Ctg1_107	1648
1649	ESTNV_36918_790	0	0	0										GCR_cBin7112_Ctg1_397	1649
1650	ESTNV_36923_393	0	0	0										GCR_cBin25742_Ctg1_41	1650
1651	ESTNV_36924_232	0	0	0										ESTNV_35402_615	1651
1652	ESTNV_36925_2643	0	0	0										BASS119_B7_H12_573	1652
1653	ESTNV_36929_1730	0	0	0										ESTNV_35783_1291	1653
1654	ESTNV_36929_2048	1	1	1										GCR_cBin4170_Ctg1_228	1654
1655	ESTNV_36949_1027	0	0	0										ESTNV_30702_1688	1655
1656	ESTNV_36961_536	0	0	0										GCR_cBin43049_Ctg1_47	1656
1657	ESTNV_36963_1468	0	0	0										GCR_cBin29189_Ctg1_169	1657
1658	ESTNV_36965_418	0	0	0										GCR_cBin8670_Ctg1_184	1658
1659	ESTNV_36965_600	0	0	0										ESTNV_31647_643	1659
1660	ESTNV_36968_1274	0	0	0										GCR_cBin27124_Ctg1_83	1660
1661	ESTNV_36968_743	0	0	0										GCR_cBin18821_Ctg1_93	1661
1662	ESTNV_36986_597	0	0	0										ESTV_17278_755	1662
1663	ESTNV_36989_339	0	1	1										GCR_hBin35499_Ctg1_49	1663
1664	ESTNV_36998_1021	0	0	0										GCR_cBin47813_Ctg1_45	1664
1665	ESTNV_37000_62	0	0	0										GCR_cBin12856_Ctg1_82	1665
1666	ESTNV_37003_1156	0	0	0										GCR_cBin12467_Ctg1_356	1666
1667	ESTNV_37015_1682	0	0	0										GCR_cBin959_Ctg1_31	1667
1668	ESTNV_37021_1083	0	0	0										ESTV_21804_187	1668
1669	ESTNV_37021_1223	0	0	0										ESTV_14503_197	1669
1670	ESTNV_37022_1170	0	0	0										GCR_cBin11458_Ctg1_739	1670
1671	ESTNV_37023_1931	0	0	0										GCR_cBin5888_Ctg1_267	1671
1672	ESTNV_37023_271	0	0	0										ESTNV_36535_1575	1672
1673	ESTNV_37028_1817	0	0	0										ESTV_16934_1328	1673
1674	ESTNV_37028_99	0	0	0										ESTNV_28312_154	1674
1675	ESTNV_37037_693	0	0	0										ESTNV_29345_441	1675
1676	ESTNV_37038_101	0	0	0										ESTNV_36692_352	1676
1677	ESTNV_37039_99	0	0	0										GCR_cBin13760_Ctg1_383	1677
1678	ESTNV_37042_2463	0	0	0										GCR_cBin48197_Ctg1_220	1678
1679	ESTNV_37052_1616	0	0	0										ESTNV_22297_524	1679
1680	ESTNV_37066_1553	0	1	1										GCR_cBin11088_Ctg1_474	1680
1681	ESTNV_37086_1437	0	0	0										GCR_cBin11187_Ctg1_62	1681
1682	ESTNV_37093_508	0	0	0										GCR_cBin22374_Ctg1_508	1682
1683	ESTNV_37108_2992	0	0	0										GCR_cBin5691_Ctg1_70	1683
1684	ESTNV_37123_898	0	0	0										GCR_cBin13949_Ctg1_125	1684
1685	ESTNV_37128_1416	0	0	0										GCR_cBin2683_Ctg1_480	1685
1686	ESTNV_37136_732	0	0	0										GCR_cBin5954_Ctg2_568	1686
1687	ESTNV_37138_2049	0	0	0										ESTNV_26544_1247	1687
1688	ESTNV_37141_123	0	0	0										ESTNV_29052_323	1688
1689	ESTNV_37143_1231	0	0	0										ESTNV_14268_378	1689
1690	ESTNV_37153_794	0	0	0										ESTNV_27242_211	1690
1691	ESTNV_37167_1886	0	0	0										ESTNV_31831_322	1691
1692	ESTNV_37177_498	0	0	0										GCR_cBin4643_Ctg1_127	1692
1693	ESTNV_37180_1983	0	0	0										GCR_cBin8349_Ctg1_155	1693
1694	ESTNV_37186_1092	0	0	0										ESTV_17632_161	1694
1695	ESTNV_37190_1300	0	0	0										ESTV_19780_306	1695
1696	ESTNV_37208_1240	0	0	0										GCR_cBin23693_Ctg1_213	1696
1697	ESTNV_37209_1357	0	0	0										GCR_cBin24983_Ctg1_211	1697
1698	ESTNV_37211_1512	0	0	0										ESTV_14645_221	1698
1699	ESTNV_37212_1460	0	0	0										GCR_cBin9554_Ctg1_111	1699
1700	ESTNV_37212_420	0	0	0										ESTV_16405_153	1700
1701	ESTNV_37217_1216	0	0	0										GCR_cBin42593_Ctg1_40	1701
1702	ESTNV_37217_2095	0	0	0										ESTV_16363_747	1702
1703	ESTNV_37218_54	0	0	0										ESTNV_36222_1730	1703
1704	ESTNV_37221_2328	0	0	0										ESTV_15957_271	1704
1705	ESTNV_37223_1507	0	0	0										ESTNV_34833_1382	1705
1706	ESTNV_37225_2006	0	0	0										ESTNV_28515_410	1706
1707	ESTNV_37225_69	0	0	0										GCR_cBin20807_Ctg1_416	1707
1708	ESTNV_37234_1401	0	0	0										ESTNV_32836_905	1708
1709	ESTNV_37294_86	0	0	0										GCR_cBin45586_Ctg1_134	1709
1710	ESTNV_37323_2126	0	0	0										ESTNV_31700_458	1710
1711	ESTNV_37353_635	0	0	0										GCR_cBin44045_Ctg1_472	1711
1712	ESTNV_37358_2427	0	0	0										GCR_hBin28799_Ctg1_94	1712
1713	ESTNV_37371_921	0	1	1										ESTNV_36118_890	1713
1714	ESTNV_37373_1395	0	0	0										ESTV_13623_479	1714
1715	ESTNV_37375_1075	0	0	0										ESTNV_36436_2021	1715
1716	ESTNV_37393_717	0	0	0										GCR_cBin26168_Ctg1_255	1716
1717	ESTNV_37407_341	0	0	0										ESTNV_28059_635	1717
1718	ESTNV_37410_1068	0	0	0										GCR_cBin37659_Ctg1_151	1718
1719	ESTNV_37420_1515	0	0	0										GCR_cBin2127_Ctg1_132	1719
1720	ESTNV_37477_1100	0	0	0										GCR_cBin1343_Ctg1_382	1720
1721	ESTNV_37479_1245	0	0	0										ESTNV_16328_377	1721
1722	ESTNV_37479_321	0	0	0										GCR_cBin3754_Ctg1_259	1722
1723	ESTNV_37492_1203	0	0	0										GCR_cBin16390_Ctg1_190	1723
1724	ESTNV_37510_1160	0	0	0										ESTNV_32034_123	1724
1725	ESTNV_37516_1564	0	0	0										GCR_cBin20843_Ctg1_110	1725
1726	ESTNV_37525_1456	0	0	0										GCR_cBin11089_Ctg1_173	1726
1727	ESTNV_37526_950	0	0	0										ESTNV_32353_1231	1727
1728	ESTNV_37528_690	0	0	0										ESTV_15597_303	1728
1729	ESTNV_37543_272	0	0	0										GCR_cBin8844_Ctg1_179	1729
1730	ESTNV_37543_73	0	0	0										ESTNV_29403_553	1730
1731	ESTNV_37550_1185	1	0	1										ESTNV_35703_1395	1731
1732	ESTNV_37577_1642	0	0	0										GCR_cBin26038_Ctg1_203	1732
1733	ESTNV_37577_2265	0	0	0										ESTNV_25173_344	1733
1734	ESTNV_37577_787	0	0	0										ESTNV_20594_1113	1734
1735	ESTNV_37578_351	0	0	0										GCR_cBin28945_Ctg1_147	1735
1736	ESTNV_37593_1807	0	0	0										ESTNV_24613_246	1736
1737	ESTNV_37606_918	0	1	1										ESTNV_37577_2265	1737
1738	ESTNV_37614_1802	0	0	0										ESTV_15483_283	1738
1739	ESTNV_37616_3894	0	0	0										ESTNV_32705_189	1739
1740	ESTNV_37628_1144	0	0	0										BASS11_B7_G05_384	1740
1741	ESTNV_37630_870	0	1	1										GCR_cBin968_Ctg1_213	1741
1742	ESTNV_37632_86	0	0	0										ESTNV_33681_845	1742
1743	ESTNV_37675_1953	0	0	0										ESTNV_17246_90	1743
1744	ESTNV_37684_323	0	0	0										GCR_cBin25891_Ctg1_305	1744
1745	ESTNV_37705_202	0	0	0										GCR_cBin11008_Ctg1_412	1745
1746	ESTNV_37714_614	0	0	0										GCR_cBin22350_Ctg1_52	1746
1747	ESTNV_37724_360	0	0	0										GCR_cBin16784_Ctg1_27	1747
1748	ESTNV_37738_59	0	0	0										ESTV_13701_302	1748
1749	ESTV_10747_366	0	0	0										ESTV_16661_422	1749
1750	ESTV_10850_97	0	0	0										ESTNV_31164_1708	1750
1751	ESTV_11377_108	0	0	0										BASS110_B7_E03_92	1751
1752	ESTV_11581_149	0	1	1										ESTV_13197_590	1752
1753	ESTV_11842_875	0	0	0										GCR_cBin25229_Ctg2_105	1753
1754	ESTV_11898_329	0	0	0										ESTNV_31846_1632	1754
1755	ESTV_11898_340	0	0	0										ESTNV_36510_599	1755
1756	ESTV_11918_460	0	0	0										ESTV_14825_661	1756
1757	ESTV_11981_368	0	0	0										GCR_cBin43702_Ctg1_167	1757
1758	ESTV_11981_402	0	1	1										ESTNV_31378_62	1758
1759	ESTV_12035_440	0	0	0										ESTNV_32393_853	1759
1760	ESTV_12100_413	0	0	0										ESTNV_14294_67	1760
1761	ESTV_12158_428	0	0	0										GCR_cBin26421_Ctg1_81	1761
1762	ESTV_12221_170	0	0	0										ESTV_17333_532	1762
1763	ESTV_12271_351	0	0	0										ESTNV_37138_2049	1763
1764	ESTV_12271_391	0	0	0										GCR_cBin6087_Ctg1_24	1764
1765	ESTV_12276_220	0	0	0										GCR_cBin17204_Ctg1_155	1765
1766	ESTV_12302_431	0	1	1										GCR_cBin27341_Ctg1_211	1766
1767	ESTV_12320_396	0	0	0										GCR_cBin22396_Ctg1_574	1767
1768	ESTV_12386_223	0	0	0										GCR_cBin30873_Ctg1_139	1768
1769	ESTV_12386_512	0	1	1										GCR_cBin30873_Ctg1_172	1769
1770	ESTV_12417_208	0	0	0										GCR_cBin19824_Ctg1_145	1770
1771	ESTV_12468_326	0	0	0										ESTV_16926_669	1771
1772	ESTV_12509_455	0	0	0										ESTNV_33812_148	1772
1773	ESTV_12533_256	0	0	0										ESTNV_30975_278	1773
1774	ESTV_12578_95	0	0	0										ESTNV_24496_456	1774
1775	ESTV_12714_396	0	0	0										ESTNV_35823_463	1775
1776	ESTV_12726_105	0	0	0										GCR_cBin16481_Ctg1_303	1776
1777	ESTV_12810_361	0	0	0										GCR_cBin14097_Ctg1_178	1777
1778	ESTV_12974_407	0	0	0										ESTNV_33694_684	1778
1779	ESTV_12987_182	0	0	0										GCR_cBin6868_Ctg1_157	1779
1780	ESTV_12987_409	0	0	0										ESTNV_28270_603	1780
1781	ESTV_13063_331	0	0	0										GCR_cBin2635_Ctg1_182	1781
1782	ESTV_13108_154	0	0	0										ESTNV_23406_304	1782
1783	ESTV_13137_137	0	0	0										ESTNV_33518_1279	1783
1784	ESTV_13158_145	0	0	0										GCR_cBin47695_Ctg1_53	1784
1785	ESTV_13197_590	0	0	0										ESTNV_35456_667	1785
1786	ESTV_13202_185	0	0	0										ESTNV_23791_529	1786
1787	ESTV_13218_324	0	0	0										ESTNV_33832_1008	1787
1788	ESTV_13265_391	0	0	0										GCR_cBin237_Ctg1_53	1788
1789	ESTV_13344_491	0	0	0										GCR_cBin5664_Ctg1_209	1789
1790	ESTV_13359_249	0	0	0										ESTV_14649_80	1790
1791	ESTV_13371_209	0	0	0										ESTNV_23790_145	1791
1792	ESTV_13373_385	0	0	0										GCR_hBin21648_Ctg1_137	1792
1793	ESTV_13419_141	0	0	0										ESTNV_30699_568	1793
1794	ESTV_13451_599	0	0	0										GCR_cBin47644_Ctg1_187	1794
1795	ESTV_13454_78	0	0	0										GCR_cBin3754_Ctg1_594	1795
1796	ESTV_13507_393	0	0	0										GCR_cBin49738_Ctg1_177	1796
1797	ESTV_13513_493	0	0	0										GCR_cBin2094_Ctg1_64	1797
1798	ESTV_13534_158	0	0	0										ESTNV_35593_768	1798
1799	ESTV_13538_886	0	0	0										GCR_cBin42451_Ctg1_191	1799
1800	ESTV_13564_420	0	0	0										GCR_cBin28973_Ctg1_182	1800
1801	ESTV_13593_258	0	1	1										ESTNV_24819_592	1801
1802	ESTV_13599_374	0	0	0										GCR_cBin29880_Ctg1_23	1802
1803	ESTV_13615_417	0	0	0										GCR_cBin25069_Ctg1_92	1803
1804	ESTV_13615_543	0	0	0										GCR_cBin12492_Ctg1_183	1804
1805	ESTV_13615_621	0	0	0										BASS117_B7_F06_677	1805
1806	ESTV_13623_479	0	0	0										GCR_cBin20811_Ctg1_22	1806
1807	ESTV_13623_559	0	0	0										ESTNV_33031_945	1807
1808	ESTV_13635_227	0	0	0										ESTNV_37028_1817	1808
1809	ESTV_13644_410	0	0	0										GCR_cBin28124_Ctg1_540	1809
1810	ESTV_13691_455	1	1	1										ESTV_19159_452	1810
1811	ESTV_13699_319	0	0	0										GCR_cBin31814_Ctg1_449	1811
1812	ESTV_13701_302	0	0	0										ESTV_16960_296	1812
1813	ESTV_13800_155	0	0	0										BASS122_B7_C07_415	1813
1814	ESTV_13831_59	0	0	0										GCR_cBin27992_Ctg1_278	1814
1815	ESTV_13852_582	0	1	1										GCR_cBin4421_Ctg1_196	1815
1816	ESTV_13852_626	0	0	0										GCR_cBin22155_Ctg1_66	1816
1817	ESTV_13878_964	0	1	1										GCR_cBin18412_Ctg1_155	1817
1818	ESTV_13907_121	0	0	0										ESTNV_21259_337	1818
1819	ESTV_13933_262	0	0	0										ESTV_21085_409	1819
1820	ESTV_13957_102	0	0	0										ESTV_16262_1716	1820
1821	ESTV_13981_311	0	0	0										GCR_cBin25356_Ctg1_418	1821
1822	ESTV_13981_575	0	0	0										ESTNV_30380_243	1822
1823	ESTV_14001_483	0	0	0										ESTNV_24505_142	1823
1824	ESTV_14031_166	0	0	0										GCR_cBin18763_Ctg1_458	1824
1825	ESTV_14031_406	0	0	0										ESTNV_32294_424	1825
1826	ESTV_14035_356	0	1	1										ESTV_16055_561	1826
1827	ESTV_14048_578	0	0	0										GCR_cBin7903_Ctg1_574	1827
1828	ESTV_14058_333	0	1	1										ESTNV_33032_67	1828
1829	ESTV_14066_161	0	0	0										GCR_cBin48593_Ctg1_152	1829
1830	ESTV_14071_338	0	0	0										ESTV_14673_494	1830
1831	ESTV_14073_165	0	0	0										GCR_cBin14198_Ctg1_99	1831
1832	ESTV_14130_560	0	0	0										ESTNV_34857_796	1832
1833	ESTV_14130_622	0	0	0										GCR_cBin43709_Ctg1_29	1833
1834	ESTV_14131_222	0	0	0										GCR_cBin9602_Ctg1_146	1834
1835	ESTV_14161_559	0	0	0										ESTV_16691_375	1835
1836	ESTV_14174_149	0	0	0										GCR_cBin50008_Ctg1_172	1836
1837	ESTV_14174_74	0	0	0										GCR_cBin1178_Ctg1_417	1837
1838	ESTV_14186_163	0	0	0										ESTNV_30562_773	1838
1839	ESTV_14194_507	0	0	0										ESTV_16934_1568	1839
1840	ESTV_14201_395	0	0	0										GCR_cBin2022_Ctg1_159	1840
1841	ESTV_14230_80	0	0	0										ESTV_15686_55	1841
1842	ESTV_14258_72	0	0	0										ESTNV_17775_207	1842
1843	ESTV_14302_526	0	0	0										GCR_cBin16342_Ctg1_468	1843
1844	ESTV_14302_573	0	0	0										ESTNV_27571_558	1844
1845	ESTV_14315_1017	0	1	1										GCR_cBin27635_Ctg1_277	1845
1846	ESTV_14333_465	0	1	1										GCR_cBin37519_Ctg1_244	1846
1847	ESTV_14342_489	0	0	0										GCR_cBin17272_Ctg1_43	1847
1848	ESTV_14342_96	0	0	0										GCR_cBin30765_Ctg1_154	1848
1849	ESTV_14349_383	0	0	0										GCR_cBin7890_Ctg1_303	1849
1850	ESTV_14358_233	0	0	0										GCR_cBin14331_Ctg1_109	1850
1851	ESTV_14384_381	0	0	0										ESTNV_28097_293	1851
1852	ESTV_14384_462	0	0	0										GCR_cBin28152_Ctg1_185	1852
1853	ESTV_14392_403	0	0	0										ESTV_11981_368	1853
1854	ESTV_14437_868	0	0	0										ESTNV_34036_1024	1854
1855	ESTV_14458_534	0	0	0										ESTV_14711_157	1855
1856	ESTV_14463_297	0	0	0										GCR_cBin11457_Ctg1_100	1856
1857	ESTV_14466_336	0	0	0										GCR_cBin15004_Ctg1_154	1857
1858	ESTV_14468_119	0	0	0										GCR_cBin21449_Ctg2_62	1858
1859	ESTV_14471_319	0	0	0										GCR_cBin838_Ctg1_77	1859
1860	ESTV_14490_591	0	0	0										GCR_cBin15518_Ctg1_269	1860
1861	ESTV_14501_498	0	0	0										GCR_cBin13983_Ctg1_109	1861
1862	ESTV_14503_197	0	0	0										GCR_cBin7865_Ctg1_127	1862
1863	ESTV_14508_707	0	0	0										ESTNV_34535_1109	1863
1864	ESTV_14519_237	0	0	0										ESTNV_14325_908	1864
1865	ESTV_14535_450	0	0	0										GCR_cBin13730_Ctg1_588	1865
1866	ESTV_14579_490	0	0	0										GCR_cBin17329_Ctg2_166	1866
1867	ESTV_14581_115	0	0	0										ESTV_16750_284	1867
1868	ESTV_14612_496	0	0	0										GCR_cBin41593_Ctg1_194	1868
1869	ESTV_14637_535	0	1	1										GCR_cBin27539_Ctg1_130	1869
1870	ESTV_14637_734	0	1	1										ESTNV_36745_1460	1870
1871	ESTV_14638_214	0	0	0										ESTNV_23683_596	1871
1872	ESTV_14638_674	0	0	0										ESTNV_35227_1709	1872
1873	ESTV_14645_221	0	0	0										ESTNV_33679_188	1873
1874	ESTV_14645_361	0	0	0										GCR_cBin13678_Ctg1_110	1874
1875	ESTV_14649_80	0	0	0										ESTNV_30291_631	1875
1876	ESTV_14673_494	0	0	0										GCR_cBin5159_Ctg1_408	1876
1877	ESTV_14683_273	0	0	0										ESTV_17790_535	1877
1878	ESTV_14685_526	0	0	0										ESTV_20839_1082	1878
1879	ESTV_14686_263	0	0	0										GCR_cBin16390_Ctg1_172	1879
1880	ESTV_14686_659	0	0	0										ESTNV_30994_727	1880
1881	ESTV_14711_157	0	0	0										GCR_cBin20914_Ctg1_172	1881
1882	ESTV_14717_198	0	0	0										ESTNV_27211_160	1882
1883	ESTV_14738_303	0	0	0										ESTNV_30286_404	1883
1884	ESTV_14746_388	0	0	0										ESTNV_36590_1760	1884
1885	ESTV_14757_521	0	0	0										GCR_cBin14440_Ctg1_49	1885
1886	ESTV_14757_562	0	0	0										GCR_cBin44221_Ctg1_78	1886
1887	ESTV_14782_767	0	0	0										ESTNV_26007_570	1887
1888	ESTV_14800_360	0	1	1										GCR_cBin40071_Ctg1_246	1888
1889	ESTV_14825_661	0	0	0										GCR_cBin27812_Ctg1_148	1889
1890	ESTV_14825_93	0	0	0										GCR_cBin882_Ctg1_261	1890
1891	ESTV_14834_524	0	0	0										GCR_cBin22934_Ctg1_53	1891
1892	ESTV_14835_237	0	0	0										GCR_cBin26183_Ctg1_163	1892
1893	ESTV_14847_376	0	0	0										GCR_cBin12267_Ctg1_160	1893
1894	ESTV_14892_586	0	0	0										GCR_cBin40155_Ctg1_220	1894
1895	ESTV_14916_453	0	0	0										ESTNV_35598_1331	1895
1896	ESTV_14962_456	0	0	0										GCR_cBin7801_Ctg1_180	1896
1897	ESTV_14970_345	0	0	0										GCR_cBin47186_Ctg1_172	1897
1898	ESTV_15004_676	0	0	0										GCR_cBin38161_Ctg1_138	1898
1899	ESTV_15035_588	0	0	0										GCR_cBin21485_Ctg1_250	1899
1900	ESTV_15042_307	0	0	0										ESTV_15119_669	1900
1901	ESTV_15043_1033	0	0	0										ESTNV_34553_1926	1901
1902	ESTV_15065_171	0	0	0										ESTV_14392_403	1902
1903	ESTV_15074_164	0	0	0										GCR_cBin26051_Ctg1_42	1903
1904	ESTV_15078_479	0	0	0										GCR_cBin16339_Ctg1_134	1904
1905	ESTV_15080_392	0	0	0										GCR_cBin21398_Ctg1_119	1905
1906	ESTV_15097_126	0	1	1										ESTV_13800_155	1906
1907	ESTV_15107_389	0	0	0										ESTNV_19829_509	1907
1908	ESTV_15118_153	0	0	0										ESTV_21187_191	1908
1909	ESTV_15119_669	0	0	0										ESTNV_22379_430	1909
1910	ESTV_15139_351	0	0	0										ESTV_16532_248	1910
1911	ESTV_15153_346	0	0	0										GCR_hBin42186_Ctg1_60	1911
1912	ESTV_15158_275	0	0	0										GCR_cBin3741_Ctg1_126	1912
1913	ESTV_15164_451	0	0	0										ESTV_17458_1031	1913
1914	ESTV_15187_371	0	0	0										ESTNV_34021_1870	1914
1915	ESTV_15190_1379	0	0	0										ESTNV_37208_1240	1915
1916	ESTV_15190_872	0	0	0										GCR_cBin28234_Ctg1_102	1916
1917	ESTV_15228_290	0	0	0										GCR_cBin22346_Ctg1_42	1917
1918	ESTV_15230_258	0	0	0										ESTNV_31116_191	1918
1919	ESTV_15243_314	0	0	0										ESTV_15770_410	1919
1920	ESTV_15309_266	0	0	0										GCR_cBin14943_Ctg1_164	1920
1921	ESTV_15317_238	0	0	0										ESTV_21346_907	1921
1922	ESTV_15335_109	0	0	0										ESTV_16371_552	1922
1923	ESTV_15338_328	0	0	0										GCR_cBin8137_Ctg1_42	1923
1924	ESTV_15360_138	0	0	0										GCR_hBin9319_Ctg1_261	1924
1925	ESTV_15360_434	0	0	0										ESTNV_36483_1242	1925
1926	ESTV_15365_462	0	0	0										GCR_cBin24972_Ctg1_42	1926
1927	ESTV_15373_465	0	0	0										AY388585_a	1927
1928	ESTV_15421_317	0	0	0										ESTNV_22435_210	1928
1929	ESTV_15429_132	0	0	0										BASS139_B7_B07_214	1929
1930	ESTV_15442_214	0	0	0										GCR_cBin3044_Ctg1_47	1930
1931	ESTV_15445_193	0	0	0										ESTV_14130_560	1931
1932	ESTV_15468_87	0	0	0										ESTNV_36246_70	1932
1933	ESTV_15472_446	0	0	0										GCR_cBin12185_Ctg1_194	1933
1934	ESTV_15472_73	0	0	0										GCR_cBin33299_Ctg1_134	1934
1935	ESTV_15479_277	0	0	0										ESTNV_33326_1277	1935
1936	ESTV_15482_813	0	1	1										GCR_cBin40462_Ctg1_82	1936
1937	ESTV_15483_283	0	0	0										GCR_cBin35091_Ctg1_58	1937
1938	ESTV_15483_319	0	1	1										GCR_cBin8385_Ctg1_652	1938
1939	ESTV_15496_116	1	1	1										GCR_cBin26051_Ctg1_70	1939
1940	ESTV_15513_384	0	0	0										ESTNV_27081_431	1940
1941	ESTV_15513_604	0	0	0										GCR_cBin13760_Ctg1_161	1941
1942	ESTV_15528_560	0	0	0										GCR_cBin13730_Ctg1_173	1942
1943	ESTV_15535_270	0	0	0										ESTNV_37022_1170	1943
1944	ESTV_15543_397	0	0	0										ESTV_21147_1072	1944
1945	ESTV_15552_134	0	0	0										GCR_cBin705_Ctg1_218	1945
1946	ESTV_15593_813	0	0	0										GCR_cBin2718_Ctg1_238	1946
1947	ESTV_15597_303	0	0	0										GCR_cBin50097_Ctg1_75	1947
1948	ESTV_15603_406	0	0	0										GCR_rBin51_Ctg1_119	1948
1949	ESTV_15610_240	0	0	0										ESTV_12276_220	1949
1950	ESTV_15610_550	0	0	0										GCR_cBin4719_Ctg1_145	1950
1951	ESTV_15622_362	0	0	0										GCR_cBin43669_Ctg1_203	1951
1952	ESTV_15660_357	0	0	0										GCR_cBin12808_Ctg1_224	1952
1953	ESTV_15671_338	0	0	0										GCR_cBin2573_Ctg1_104	1953
1954	ESTV_15686_402	0	0	0										ESTNV_35210_64	1954
1955	ESTV_15686_55	0	0	0										ESTNV_34663_147	1955
1956	ESTV_15722_638	0	0	0										GCR_cBin48270_Ctg1_181	1956
1957	ESTV_15748_628	0	0	0										ESTV_17239_1531	1957
1958	ESTV_15758_1002	0	0	0										ESTNV_33209_125	1958
1959	ESTV_15768_329	0	0	0										ESTNV_35151_385	1959
1960	ESTV_15768_574	0	0	0										ESTV_14066_161	1960
1961	ESTV_15770_410	0	0	0										GCR_cBin4477_Ctg1_56	1961
1962	ESTV_15777_536	0	0	0										BASS112_B7_A12_127	1962
1963	ESTV_15777_567	0	0	0										ESTNV_28113_144	1963
1964	ESTV_15784_1161	0	0	0										GCR_cBin648_Ctg1_216	1964
1965	ESTV_15804_172	0	0	0										ESTNV_37223_1507	1965
1966	ESTV_15806_1219	0	0	0										ESTV_11377_108	1966
1967	ESTV_15829_126	0	0	0										GCR_cBin12647_Ctg1_80	1967
1968	ESTV_15835_504	0	0	0										GCR_cBin18802_Ctg1_133	1968
1969	ESTV_15849_683	0	0	0										GCR_cBin17723_Ctg1_219	1969
1970	ESTV_15879_611	0	0	0										GCR_cBin33029_Ctg1_110	1970
1971	ESTV_15881_468	0	0	0										ESTNV_33949_1357	1971
1972	ESTV_15903_384	0	0	0										ESTNV_33910_178	1972
1973	ESTV_15912_572	0	0	0										GCR_cBin19498_Ctg1_386	1973
1974	ESTV_15918_614	0	0	0										GCR_cBin30891_Ctg1_180	1974
1975	ESTV_15919_533	0	0	0										GCR_cBin18961_Ctg1_75	1975
1976	ESTV_15927_421	0	1	1										ESTV_14490_591	1976
1977	ESTV_15957_271	0	0	0										GCR_cBin38667_Ctg1_140	1977
1978	ESTV_15992_330	0	0	0										ESTNV_37675_1953	1978
1979	ESTV_15997_539	0	0	0										GCR_cBin14911_Ctg1_42	1979
1980	ESTV_16023_542	0	0	0										ESTNV_36148_2085	1980
1981	ESTV_16034_989	0	0	0										ESTV_16905_208	1981
1982	ESTV_16055_561	0	0	0										ESTNV_20098_519	1982
1983	ESTV_16061_673	0	0	0										ESTV_15835_504	1983
1984	ESTV_16079_1371	1	0	1										GCR_cBin25743_Ctg1_97	1984
1985	ESTV_16100_162	0	0	0										ESTV_15918_614	1985
1986	ESTV_16103_649	0	0	0										ESTNV_32037_954	1986
1987	ESTV_16109_535	0	0	0										ESTNV_36224_1324	1987
1988	ESTV_16109_600	0	0	0										ESTNV_35637_1799	1988
1989	ESTV_16112_244	0	0	0										ESTV_14962_456	1989
1990	ESTV_16115_361	0	0	0										BASS141_B7_B10_480	1990
1991	ESTV_16138_625	0	0	0										ESTNV_26812_629	1991
1992	ESTV_16140_475	0	0	0										ESTNV_34379_298	1992
1993	ESTV_16148_1082	0	0	0										ESTNV_33997_1914	1993
1994	ESTV_16148_896	0	0	0										ESTNV_35910_1392	1994
1995	ESTV_16153_90	0	0	0										GCR_cBin17583_Ctg1_325	1995
1996	ESTV_16180_121	0	0	0										GCR_cBin44865_Ctg1_18	1996
1997	ESTV_16207_498	0	0	0										GCR_cBin3933_Ctg1_163	1997
1998	ESTV_16209_1226	0	0	0										GCR_cBin3895_Ctg1_167	1998
[truncated: 2,426 more rows]

## Sheet: S5
River origin	Assigned river
	Nith	Ayr	Awe	Carnoch	Moidart	Snizort	Gruinard	Grimersta	Dionard	Naver	Helmsdale	Oykel/Cassley/Shin	Carron	Conon	Beauly	Ness	Nairn	Findhorn	Lossie	Spey	Deveron	Ugie	Ythan	Don	Dee	North Esk	South Esk	Tay	Tweed	Forth	Aln	Coquet	Tyne	Tees	Wear	Esk	Ouse	% correct
Nith	15/13	0/0	0/0	0/0	0/0	0/0	0/0	0/0	0/0	0/0	0/0	0/0	0/0	0/0	0/0	0/0	0/0	0/0	0/0	2/0	0/0	0/0	0/0	0/0	0/0	0/0	0/0	1/0	0/0	0/0	0/0	0/0	0/0	0/0	0/0	0/0	0/0	83.3/100
Ayr	0/0	12/12	0/0	0/0	0/0	0/0	0/0	0/0	0/0	0/0	0/0	0/0	0/0	0/0	0/0	0/0	0/0	0/0	0/0	0/0	0/0	0/0	0/0	0/0	0/0	0/0	0/0	0/0	0/0	0/0	0/0	0/0	0/0	0/0	0/0	0/0	0/0	100/100
Awe	0/0	0/0	12/12	0/0	0/0	0/0	0/0	0/0	0/0	0/0	0/0	0/0	0/0	0/0	0/0	0/0	0/0	0/0	0/0	0/0	0/0	0/0	0/0	0/0	0/0	0/0	0/0	0/0	0/0	0/0	0/0	0/0	0/0	0/0	0/0	0/0	0/0	100/100
Carnoch	0/0	0/0	0/0	6/6	0/0	0/0	0/0	0/0	0/0	0/0	0/0	0/0	0/0	0/0	0/0	0/0	0/0	0/0	0/0	0/0	0/0	0/0	0/0	0/0	0/0	0/0	0/0	0/0	0/0	0/0	0/0	0/0	0/0	0/0	0/0	0/0	0/0	100/100
Moidart	0/0	0/0	0/0	0/0	1/1	0/0	0/0	0/0	0/0	1/1	0/0	0/0	0/0	0/0	0/0	0/0	0/0	0/0	0/0	2/0	0/0	0/0	0/0	0/0	0/0	0/0	2/2	0/0	0/0	0/0	0/0	0/0	0/0	0/0	0/0	0/0	0/0	16.7/25.0
Snizort	0/0	0/0	0/0	0/0	0/0	6/4	1/1	0/0	0/0	2/2	0/0	0/0	0/0	0/0	0/0	0/0	0/0	0/0	0/0	0/0	0/0	0/0	1/0	0/0	1/0	0/0	0/0	0/0	1/1	0/0	0/0	0/0	0/0	0/0	0/0	0/0	0/0	50.0/50.0
Gruinard	0/0	0/0	0/0	0/0	0/0	1/0	6/6	1/0	0/0	2/1	1/1	0/0	0/0	0/0	0/0	0/0	0/0	0/0	0/0	4/2	0/0	0/0	1/0	0/0	1/1	0/0	0/0	1/0	0/0	0/0	0/0	0/0	0/0	0/0	0/0	0/0	0/0	33.3/54.5
Grimersta	0/0	0/0	0/0	0/0	0/0	2/1	0/0	7/6	0/0	3/0	1/0	0/0	0/0	0/0	0/0	0/0	0/0	1/0	0/0	2/0	1/0	0/0	0/0	0/0	0/0	0/0	1/0	0/0	0/0	0/0	0/0	0/0	0/0	0/0	0/0	0/0	0/0	38.9/85.7
Dionard	0/0	0/0	0/0	0/0	0/0	0/0	3/0	0/0	0/0	2/0	1/1	0/0	0/0	0/0	0/0	0/0	0/0	0/0	0/0	2/0	0/0	0/0	0/0	0/0	0/0	1/0	2/1	1/1	0/0	0/0	0/0	0/0	0/0	0/0	0/0	0/0	0/0	0/0
Naver	0/0	0/0	0/0	0/0	0/0	0/0	1/1	1/0	1/0	8/6	1/0	0/0	0/0	0/0	0/0	0/0	0/0	0/0	0/0	1/0	0/0	0/0	0/0	0/0	3/2	0/0	2/0	0/0	0/0	0/0	0/0	0/0	0/0	0/0	0/0	0/0	0/0	44.4/66.7
Helmsdale	0/0	1/0	0/0	0/0	0/0	0/0	0/0	0/0	0/0	0/0	6/3	0/0	0/0	0/0	0/0	0/0	0/0	0/0	0/0	2/0	0/0	0/0	0/0	0/0	1/1	2/0	0/0	0/0	0/0	0/0	0/0	0/0	0/0	0/0	0/0	0/0	0/0	50.0/75.0
Oykel/Cassley/Shin	0/0	0/0	0/0	0/0	0/0	0/0	0/0	0/0	0/0	0/0	0/0	28/28	1/1	0/0	0/0	0/0	0/0	0/0	0/0	1/0	0/0	0/0	0/0	0/0	0/0	0/0	0/0	0/0	0/0	0/0	0/0	0/0	0/0	0/0	0/0	0/0	0/0	93.3/96.6
Carron	0/0	0/0	0/0	0/0	0/0	0/0	0/0	0/0	0/0	0/0	0/0	3/1	9/8	0/0	0/0	0/0	0/0	0/0	0/0	0/0	0/0	0/0	0/0	0/0	0/0	0/0	0/0	0/0	0/0	0/0	0/0	0/0	0/0	0/0	0/0	0/0	0/0	75.0/88.9
Conon	0/0	0/0	0/0	0/0	0/0	0/0	0/0	0/0	0/0	0/0	0/0	1/1	0/0	11/11	0/0	0/0	0/0	0/0	0/0	0/0	0/0	0/0	0/0	0/0	0/0	0/0	0/0	0/0	0/0	0/0	0/0	0/0	0/0	0/0	0/0	0/0	0/0	91.7/91.7
Beauly	0/0	0/0	0/0	0/0	0/0	0/0	0/0	0/0	0/0	0/0	1/0	1/1	0/0	0/0	15/13	0/0	0/0	0/0	1/0	0/0	0/0	0/0	0/0	0/0	0/0	0/0	0/0	0/0	0/0	0/0	0/0	0/0	0/0	0/0	0/0	0/0	0/0	83.3/92.9
Ness	0/0	0/0	0/0	0/0	0/0	0/0	1/1	1/0	0/0	0/0	0/0	0/0	0/0	0/0	0/0	25/24	0/0	0/0	0/0	1/1	0/0	0/0	0/0	0/0	0/0	0/0	1/0	0/0	0/0	1/1	0/0	0/0	0/0	0/0	0/0	0/0	0/0	83.3/88.9
Nairn	0/0	1/0	0/0	0/0	0/0	0/0	0/0	0/0	0/0	0/0	0/0	0/0	0/0	0/0	0/0	0/0	0/0	1/0	1/0	0/0	1/0	0/0	0/0	0/0	1/0	0/0	0/0	1/0	0/0	0/0	0/0	0/0	0/0	0/0	0/0	0/0	0/0	0/0
Findhorn	0/0	0/0	0/0	0/0	0/0	0/0	0/0	0/0	0/0	0/0	0/0	0/0	0/0	0/0	0/0	0/0	1/0	6/5	0/0	3/1	0/0	0/0	0/0	2/1	4/1	0/0	0/0	2/2	0/0	0/0	0/0	0/0	0/0	0/0	0/0	0/0	0/0	33.3/50.0
Lossie	0/0	0/0	0/0	0/0	0/0	1/0	0/0	0/0	0/0	0/0	0/0	0/0	0/0	0/0	0/0	0/0	0/0	0/0	1/1	3/1	0/0	0/0	0/0	0/0	1/1	1/0	4/2	0/0	0/0	0/0	1/0	0/0	0/0	0/0	0/0	0/0	0/0	8.3/20.0
Spey	0/0	0/0	0/0	0/0	0/0	0/0	0/0	0/0	0/0	1/0	1/0	0/0	0/0	0/0	0/0	0/0	0/0	1/1	0/0	13/9	4/3	0/0	0/0	0/0	9/2	2/0	15/9	2/0	0/0	0/0	0/0	0/0	0/0	0/0	0/0	0/0	0/0	27.1/37.5
Deveron	0/0	0/0	0/0	0/0	0/0	1/1	0/0	0/0	0/0	0/0	2/1	0/0	0/0	0/0	0/0	0/0	0/0	0/0	1/0	4/2	8/3	0/0	0/0	0/0	3/3	3/1	2/1	4/1	1/0	1/0	0/0	0/0	0/0	0/0	0/0	0/0	0/0	26.7/23.1
Ugie	0/0	0/0	0/0	0/0	0/0	1/0	0/0	0/0	0/0	0/0	0/0	0/0	0/0	0/0	0/0	0/0	0/0	0/0	0/0	1/0	0/0	1/1	0/0	1/0	0/0	1/0	5/2	2/1	0/0	0/0	0/0	0/0	0/0	0/0	0/0	0/0	0/0	8.3/25.0
Ythan	0/0	0/0	0/0	0/0	0/0	0/0	0/0	0/0	0/0	0/0	0/0	0/0	0/0	0/0	0/0	0/0	0/0	0/0	1/1	3/1	1/0	0/0	2/2	1/0	1/1	1/0	1/1	4/3	3/1	0/0	0/0	0/0	0/0	0/0	0/0	0/0	0/0	11.1/20.0
Don	0/0	0/0	0/0	0/0	0/0	0/0	0/0	0/0	0/0	0/0	0/0	0/0	0/0	0/0	0/0	0/0	0/0	0/0	0/0	3/2	2/0	0/0	0/0	6/5	2/0	1/0	4/1	3/0	3/1	0/0	0/0	0/0	0/0	0/0	0/0	0/0	0/0	25.0/55.6
Dee	0/0	0/0	0/0	0/0	0/0	0/0	0/0	0/0	0/0	0/0	1/0	0/0	0/0	0/0	0/0	0/0	2/1	0/0	1/0	8/1	5/2	0/0	0/0	0/0	14/11	2/0	11/6	1/1	2/0	0/0	0/0	1/1	0/0	0/0	0/0	0/0	0/0	29.2/47.8
North Esk	0/0	0/0	0/0	0/0	0/0	1/0	0/0	0/0	0/0	0/0	2/2	0/0	0/0	0/0	0/0	0/0	0/0	0/0	4/2	12/3	5/2	0/0	3/2	2/1	10/2	9/6	11/6	4/1	6/1	1/0	1/0	0/0	1/0	0/0	0/0	0/0	0/0	12.5/21.4
South Esk	0/0	0/0	0/0	2/0	0/0	0/0	0/0	0/0	0/0	2/0	1/1	0/0	0/0	0/0	0/0	0/0	3/1	0/0	0/0	13/6	5/1	0/0	2/1	4/1	12/3	5/2	21/13	3/1	10/5	0/0	0/0	1/0	0/0	0/0	0/0	0/0	0/0	25.0/37.1
Tay	0/0	0/0	0/0	0/0	0/0	0/0	0/0	0/0	0/0	1/0	0/0	0/0	0/0	0/0	0/0	0/0	0/0	0/0	1/0	7/4	0/0	1/1	0/0	1/1	1/0	4/1	10/2	40/25	3/2	2/0	0/0	1/0	0/0	0/0	0/0	0/0	0/0	55.6/69.4
Tweed	0/0	0/0	0/0	0/0	0/0	0/0	0/0	0/0	0/0	0/0	0/0	0/0	0/0	0/0	0/0	0/0	0/0	0/0	0/0	4/1	2/0	0/0	2/2	1/1	1/0	1/0	5/2	6/2	24/17	0/0	0/0	2/0	0/0	0/0	0/0	0/0	0/0	50.0/68.0
Forth	0/0	0/0	0/0	0/0	0/0	0/0	0/0	0/0	0/0	0/0	0/0	0/0	0/0	0/0	0/0	0/0	0/0	0/0	0/0	1/0	0/0	1/0	1/0	0/0	0/0	0/0	2/1	2/1	1/0	10/9	0/0	0/0	0/0	0/0	0/0	0/0	0/0	55.6/81.8
Aln	0/0	0/0	0/0	0/0	0/0	0/0	0/0	0/0	0/0	0/0	0/0	0/0	0/0	0/0	0/0	0/0	0/0	0/0	0/0	0/0	1/0	0/0	0/0	0/0	0/0	0/0	1/0	0/0	0/0	0/0	4/2	3/2	1/0	0/0	1/0	1/0	0/0	33.3/50.0
Coquet	0/0	0/0	0/0	0/0	0/0	0/0	0/0	0/0	0/0	0/0	0/0	0/0	0/0	0/0	0/0	0/0	0/0	0/0	0/0	0/0	1/0	0/0	0/0	0/0	0/0	0/0	1/1	1/0	1/1	0/0	5/3	15/13	0/0	0/0	0/0	0/0	0/0	62.5/72.2
Tyne	0/0	0/0	0/0	0/0	0/0	0/0	0/0	0/0	0/0	0/0	0/0	0/0	0/0	0/0	0/0	0/0	0/0	0/0	0/0	1/1	0/0	0/0	0/0	1/0	0/0	0/0	0/0	0/0	1/0	0/0	0/0	0/0	19/16	7/2	1/0	0/0	0/0	63.3/84.2
Tees	0/0	0/0	0/0	0/0	0/0	0/0	0/0	0/0	0/0	0/0	0/0	0/0	0/0	0/0	0/0	0/0	0/0	0/0	1/1	0/0	0/0	0/0	0/0	0/0	0/0	0/0	0/0	1/0	0/0	0/0	0/0	0/0	5/3	4/3	1/0	0/0	0/0	33.3/42.9
Wear	0/0	0/0	0/0	0/0	0/0	0/0	0/0	0/0	0/0	0/0	0/0	0/0	0/0	0/0	0/0	0/0	0/0	0/0	0/0	0/0	0/0	0/0	0/0	1/0	0/0	0/0	0/0	0/0	0/0	0/0	0/0	0/0	3/0	0/0	20/20	0/0	0/0	83.3/100
Esk	0/0	0/0	0/0	0/0	0/0	0/0	0/0	0/0	0/0	0/0	0/0	0/0	0/0	0/0	0/0	0/0	1/0	0/0	0/0	0/0	0/0	0/0	0/0	0/0	0/0	1/1	0/0	0/0	0/0	0/0	0/0	1/0	1/1	1/1	0/0	7/7	0/0	58.3/70.0
Ouse	0/0	0/0	0/0	0/0	0/0	0/0	0/0	0/0	0/0	0/0	0/0	0/0	0/0	0/0	0/0	0/0	0/0	0/0	0/0	0/0	0/0	0/0	0/0	0/0	0/0	0/0	0/0	0/0	0/0	0/0	0/0	0/0	0/0	0/0	0/0	0/0	12/12	100/100
% correct	100/100	85.7/100	100/100	75.0/100	100/100	46.2/66.7	50.0/66.7	70.0/100	0/0	36.3/60.0	33.3/33.3	84.8/90.3	90.0/88.9	100/100	100/100	100/100	0/0	66.7/83.3	8.3/20.0	14.0/25.7	22.2/27.3	33.3/50.0	16.7/28.6	30.0/50.0	21.5/39.3	26.5/54.5	20.8/26.0	50.6/64.1	42.9/58.6	66.7/90.0	36.4/40.0	62.5/81.3	63.3/80.0	33.3/50.0	86.7/100	87.5/100	100/100
Final assignment units	Nith	Ayre	Awe	Carnoch	West			Grimersta	North			Oykel/Cassley/Shin	Carron	Conon	Beauly	Ness	North East											South East		Forth	Aln/Coquet		Tyne/Tees		Wear	Esk	Ouse
River origin	Assigned river
	Nith	Ayr	Awe	Carnoch	Moidart	Snizort	Gruinard	Grimersta	Dionard	Naver	Helmsdale	Oykel/Cassley/Shin	Carron	Conon	Beauly	Ness	Nairn	Findhorn	Lossie	Spey	Deveron	Ugie	Ythan	Don	Dee	North Esk	South Esk	Tay	Tweed	Forth	Aln	Coquet	Tyne	Tees	Wear	Esk	Ouse
Nith	34	0	0	0	0	0.15	0	0	0	0.05	0	0	0	0	0	0	0.05	0	0.05	0.35	0.05	0	0	0.1	0.25	0.15	0.45	1.1	0	0.05	0	0	0.05	0	0	0	0
Ayr	0	26.05	0	0	0	0	0	0	0	0	0.1	0	0	0	0	0	0	0	0.1	0.1	0	0.05	0.05	0	0	0.1	0.25	0.35	0	0.15	0	0	0.15	0	0	0.05	0
Awe	0	0	29.85	0.05	0	0	0.05	0	0	0	0	0	0	0	0	0	0	0	0	0.15	0.05	0	0	0	0	0	0.15	0.25	0	0	0	0	0.05	0	0	0	0
Carnoch	0	0	0	6.4	0.1	0.2	0.2	0	0.1	0.15	0.05	0	0.05	0	0	0	0	0	0	0.2	0.1	0	0	0.1	0.05	0.3	0.35	0.4	0	0.05	0	0	0	0	0	0	0
Moidart	0	0	0	0	5.95	0.1	0.15	0	0.2	0.75	0.05	0	0.05	0	0	0	0	0.1	0	0.6	0.15	0	0	0	0	0.05	0.2	0.05	0.1	0	0	0	0	0	0	0	0
Snizort	0	0	0.05	0	0.1	12.1	0.3	0.9	0.25	1.15	0.65	0	0	0	0	0	0.05	0.1	0.15	0.95	0.45	0	0.1	0.05	0.5	0.35	0.45	0.5	0	0.1	0.05	0.05	0	0	0	0	0
Gruinard	0.05	0.05	0	0	0.1	0.65	7.35	0.45	0.45	1.65	0.5	0.15	0	0	0	0	0	0.15	0	1.95	0.45	0	0.05	0	0.35	0.35	1.35	0.5	0.05	0.1	0	0	0	0	0	0	0
Grimersta	0.05	0	0	0.1	0.2	1	0.4	9.1	0.5	2.4	1	0	0	0	0	0.05	0	0.05	0.05	0.85	0.3	0.05	0	0.1	0.2	0.1	0.5	0.2	0.1	0.15	0	0.05	0	0	0	0	0
Dionard	0	0	0	0.1	0.05	0.25	1.05	0.1	4.5	1.45	0.55	0	0.05	0.2	0	0.05	0	0.05	0	1	0.1	0.05	0	0	0.15	0.45	0.3	0.5	0.05	0	0	0	0	0	0	0	0
Naver	0.05	0	0	0.1	0.05	0.25	1.05	0.2	0.25	15.75	1.15	0	0	0	0	0.1	0.1	0.35	0.05	1.55	0.65	0	0.25	0.1	1.1	0.9	1.55	0.75	0.05	0.15	0	0	0	0	0	0	0
Helmsdale	0.05	0.05	0	0.45	0.05	0	0.15	0.05	0	1.1	5.7	0	0.1	0	0	0	0.15	0.05	0	2.25	0.45	0.05	0.1	0	1.4	0.5	1.75	0.5	0.3	0.25	0	0	0	0	0	0	0
Oykel/Cassley/Shin	0	0	0	0	0	0	0	0	0.15	0	0	64.8	5.5	0.5	0.1	0	0	0	0	0	0	0	0	0	0	0	0	0	0	0	0	0	0	0	0	0	0
Carron	0	0	0	0	0	0	0	0	0.3	0.2	0.15	7.2	18.2	0	0	0	0	0	0	0	0.05	0	0	0	0.05	0	0	0	0	0	0	0	0	0	0	0	0
Conon	0	0	0	0	0.05	0	0.05	0	0	0	0.05	0.7	0	26.9	0.8	0.15	0	0	0	0	0	0	0	0	0	0	0	0.05	0	0	0.15	0	0	0	0	0	0
Beauly	0	0	0	0.25	0.05	0.05	0	0	0.05	0.25	0.05	0.75	0.25	0.8	28.15	0.05	0	0.05	0.05	0.15	0.05	0	0	0	0.15	0.2	0.05	0.1	0	0	0	0	0	0	0	0	0
Ness	0	0	0	0	0.1	0.05	0.5	0.1	0	0.45	0.4	0	0.2	0.45	0	44.65	0	0.25	0.1	0.6	0.05	0	0	0.15	0.4	0.1	0.05	1.05	0.05	0.15	0	0.05	0	0	0	0	0
Nairn	0	0.05	0	0	0	0.05	0	0	0	0.05	0	0	0	0	0.05	0.2	0.1	0.45	0.35	1.5	0.5	0	0	0.1	1.1	0.15	0.65	0.5	0.05	0.1	0	0	0.05	0	0	0	0
Findhorn	0	0	0	0.05	0	0	0.05	0	0	0.6	0.25	0	0	0	0	0.05	0.1	7.55	0.45	2.8	0.55	0	0.25	0.25	1.4	1.2	1.55	0.45	0	0.05	0.1	0.05	0	0	0	0	0
Lossie	0	0	0	0	0	0	0	0	0	0.1	0.2	0	0	0	0	0	0.15	0.15	1.55	1.85	1.1	0.05	0.1	0.6	1.25	0.75	1.5	1.1	0	0.3	0.1	0	0	0	0	0	0
Spey	0.1	0	0	0	0	0.15	0.05	0	0	0.55	1.15	0	0	0	0	0	0.3	0.65	1	25.35	3.1	0.1	0.85	1.8	8.35	3.75	7.95	1.95	0.05	1.35	0	0.15	0	0	0	0	0
Deveron	0	0	0	0	0	0.05	0.05	0	0	0.25	0.15	0	0	0	0	0	0.1	0.25	0.25	6.3	8.85	0.05	0.25	0.95	4.6	2.1	3.9	2	0.05	2.1	0.05	0.05	0.05	0	0	0	0
Ugie	0.05	0.05	0	0	0	0.05	0	0	0	0.05	0.25	0	0	0	0	0	0.05	0.1	0.25	0.8	0.65	4.4	0.2	0.3	0.35	0.65	1.1	0.65	0	0.4	0	0.05	0	0	0	0	0
Ythan	0	0	0	0	0	0.25	0	0	0	0.1	0	0	0	0	0	0	0	0	0.35	1.9	1	0.05	5.85	0.35	0.65	0.9	1.8	1.7	0.05	1.1	0	0.05	0	0	0	0	0
Don	0	0	0	0	0	0.4	0	0	0	0.45	0	0	0	0	0	0.05	0.1	0.2	0.55	2.55	1.1	0.05	0.3	4.85	1.35	1.85	2.95	1.45	0	2.3	0	0.2	0	0	0	0	0
Dee	0.05	0	0	0.05	0.05	0.25	0.05	0	0	0.3	0.9	0	0	0	0	0	0.55	0.1	0.5	9.55	3.85	0.2	0.6	1.1	28.8	3.4	8.2	2.75	0.05	1.5	0.1	0	0	0	0	0	0
North Esk	0	0	0	0	0	0.2	0.2	0	0.1	0.3	1	0	0	0	0	0	0.1	0.4	0.7	9.95	2.9	0.2	1.25	0.8	7.7	10.9	7.25	2	0.35	4	0	0.35	0	0	0	0	0
South Esk	0.05	0	0	0.05	0.05	0.35	0	0.15	0	0.65	1.15	0	0	0	0	0	0.35	0.55	1.1	14.85	4.55	0.4	1.1	1.55	9.65	5.7	19.7	3.5	0.2	5.45	0.35	0.4	0.05	0	0.05	0	0
Tay	0.05	0.35	0	0.1	0.05	0.15	0.15	0	0	0.3	0.75	0	0.05	0	0.1	0	0.2	0.1	0.4	4.75	2.8	0.2	1.1	1.35	2.7	2.25	4.3	53.95	0.7	8.05	0	0.4	0	0	0	0	0
Tweed	0	0	0	0.05	0.1	0.1	0.05	0.05	0.05	0.15	0.2	0	0	0	0	0	0	0.15	0.25	0.6	0.55	0.2	0.15	0.05	0.8	0.95	0.75	2.5	14.75	0.5	0	0.1	0	0.05	0	0	0
Forth	0.05	0	0	0	0	0.15	0	0	0	0.15	0.1	0	0	0	0	0	0.2	0.15	0.2	1.35	1.75	0.2	0.9	1.35	1.6	3.2	4	5.95	0.05	43.8	0	0.9	0	0	0	0.05	0
Aln	0	0	0	0	0	0.1	0	0	0	0	0.1	0	0	0	0	0	0	0	0.05	0.2	0.05	0	0.1	0.05	0.25	0.7	0.9	0.35	0	0.3	4.55	6.65	0.1	0.2	0.15	0.25	0
Coquet	0	0	0	0	0	0.1	0	0	0	0	0.15	0	0	0	0	0	0.05	0	0	0.4	0.2	0	0.4	0.3	0.5	0.5	1.15	0.6	0.15	1.15	4.8	19.55	0.05	0.3	0.05	0.55	0
Tyne	0	0	0	0	0	0.05	0	0	0	0	0	0	0	0	0	0	0	0	0	0.05	0.15	0	0	0.1	0.05	0.05	0.2	0.1	0	0.15	0.1	0.4	35.4	0.75	6.95	0.2	0
Tees	0.05	0	0	0.05	0	0	0	0	0	0	0	0	0	0	0	0	0	0	0.05	0.2	0	0	0.05	0.05	0.05	0.05	0.2	0.2	0.1	0.1	0	0.05	0.75	39.7	0.5	0.35	0
Wear	0	0.05	0	0	0	0	0	0	0	0	0	0	0	0	0	0	0	0	0.1	0.05	0	0	0	0	0	0	0.1	0.1	0	0.25	0	0	8.55	0.55	7.6	0.35	0
Esk	0	0.1	0	0	0	0.1	0	0	0	0	0	0	0	0	0	0	0	0	0.05	0.1	0.3	0	0	0	0.05	0.45	0.2	0.3	0	0.15	0.45	0.7	2.25	0.5	0.65	12.2	0
Ouse	0	0	0	0	0	0	0	0	0	0	0	0	0	0	0	0	0	0	0	0	0	0	0.05	0	0	0	0	0	0	0.1	0	0	0	0	0	0	23.75
% correct	98.2659	97.3832	99.8328	82.0513	84.3972	69.9422	62.0253	81.982	65.2174	53.6627	34.0299	88.0435	74.4376	93.2409	96.4041	98.4564	3.7037	63.1799	17.8161	26.4614	24.0163	69.8413	41.637	29.3939	37.9947	25.3194	26.0066	61.0294	85.5072	58.9106	42.1296	64.7351	74.5263	94.4114	47.6489	87.1429	100
Final assignment units	Nith	Ayre	Awe	Carnoch	West			Grimersta	North			Oykel/Cassley/Shin	Carron	Conon	Beauly	Ness	North East											South East		Forth	Aln/Coquet		Tyne/Tees		Wear	Esk	Ouse

## Sheet: S6
Region 1
			Assigned origin
	Origin	Nith	Ayr	Awe	Carnoch	Grimersta	Moidart	West	North	Oykel/Cassley/Shin	Carron	Conon	Beauly	Ness	North East	South East	Aln/Coquet	Tyne/Tees/Wear	Esk	Ouse	% assigned
	Nith	13	0	0	0	0	0	0	0	0	0	0	0	0	1	0	0	0	0	0	77.8
	Ayr	0	12	0	0	0	0	0	0	0	0	0	0	0	0	0	0	0	0	0	100
	Awe	0	0	12	0	0	0	0	0	0	0	0	0	0	0	0	0	0	0	0	100
	Carnoch	0	0	0	6	0	0	0	0	0	0	0	0	0	0	0	0	0	0	0	100
	Grimersta	0	0	0	0	6	0	1	0	0	0	0	0	0	2	0	0	0	0	0	50
	Moidart	0	0	0	0	0	1	0	1	0	0	0	0	0	2	0	0	0	0	0	66.7
	West	0	0	0	0	0	0	12	4	0	0	0	0	0	7	1	0	0	0	0	80
	North	0	0	0	0	0	0	1	10	0	0	0	0	0	9	1	0	0	0	0	50
	Oykel/Cassley/Shin	0	0	0	0	0	0	0	0	28	1	0	0	0	0	0	0	0	0	0	96.7
	Carron	0	0	0	0	0	0	0	0	1	8	0	0	0	0	0	0	0	0	0	75
	Conon	0	0	0	0	0	0	0	0	1	0	11	0	0	0	0	0	0	0	0	100
	Beauly	0	0	0	0	0	0	0	0	1	0	0	13	0	0	0	0	0	0	0	77.8
	Ness	0	0	0	0	0	0	1	0	0	0	0	0	24	1	1	0	0	0	0	90
	North East	0	0	0	0	0	0	1	5	0	0	0	0	0	277	26	1	0	0	0	83.3
	South East	0	0	0	0	0	0	0	0	0	0	0	0	0	29	67	0	0	0	0	69.6
	Aln/Coquet	0	0	0	0	0	0	0	0	0	0	0	0	0	2	1	27	1	1	0	88.9
	Tyne/Tees/Wear	0	0	0	0	0	0	0	0	0	0	0	0	0	4	1	0	58	0	0	95.5
	Esk	0	0	0	0	0	0	0	0	0	0	0	0	0	2	0	0	2	7	0	91.7
	Ouse	0	0	0	0	0	0	0	0	0	0	0	0	0	0	0	0	0	0	12	100
	% correct of those assigning to a region	100	100	100	100	100	100	75	50	90.32	88.89	100	100	100	82.44	68.37	96.43	95.08	87.5	100
Region 2
			Assigned origin
	Origin	Nith	Ayr	Awe	Carnoch	Grimersta	Moidart	North & West	East Coast	Oykel/Cassley/Shin	Carron	Conon	Beauly	Ness	Aln/Coquet	Tyne/Tees/Wear	Esk	Ouse	% assigned
	Nith	13	0	0	0	0	0	0	1	0	0	0	0	0	0	0	0	0	77.8
	Ayr	0	12	0	0	0	0	0	0	0	0	0	0	0	0	0	0	0	100
	Awe	0	0	12	0	0	0	0	0	0	0	0	0	0	0	0	0	0	100
	Carnoch	0	0	0	6	0	0	0	0	0	0	0	0	0	0	0	0	0	100
	Grimersta	0	0	0	0	6	0	2	3	0	0	0	0	0	0	0	0	0	61.1
	Moidart	0	0	0	0	0	1	1	3	0	0	0	0	0	0	0	0	0	83.3
	North & West	0	0	0	0	0	0	30	19	0	0	0	0	0	0	0	0	0	68.1
	East Coast	0	0	0	0	0	0	6	469	0	0	0	0	0	1	0	0	0	93.3
	Oykel/Cassley/Shin	0	0	0	0	0	0	0	0	28	1	0	0	0	0	0	0	0	96.7
	Carron	0	0	0	0	0	0	0	0	1	8	0	0	0	0	0	0	0	75
	Conon	0	0	0	0	0	0	0	0	1	0	11	0	0	0	0	0	0	100
	Beauly	0	0	0	0	0	0	0	0	1	0	0	13	0	0	0	0	0	77.8
	Ness	0	0	0	0	0	0	1	3	0	0	0	0	24	0	0	0	0	93.3
	Aln/Coquet	0	0	0	0	0	0	0	3	0	0	0	0	0	27	1	1	0	88.9
	Tyne/Tees/Wear	0	0	0	0	0	0	0	5	0	0	0	0	0	0	58	0	0	95.5
	Esk	0	0	0	0	0	0	0	2	0	0	0	0	0	0	2	7	0	91.7
	Ouse	0	0	0	0	0	0	0	0	0	0	0	0	0	0	0	0	12	100
	% correct of those assigning to a region	100	100	100	100	100	100	75	92.32	90.32	88.89	100	100	100	96.43	95.08	87.5	100
Region 3
			Assigned origin
	Origin	Nith	Ayr	Awe	Carnoch	Grimersta	Moidart	North & West & East	Oykel/Cassley/Shin	Carron	Conon	Beauly	Ness	Aln/Coquet	Tyne/Tees/Wear	Esk	Ouse	% assigned
	Nith	13	0	0	0	0	0	2	0	0	0	0	0	0	0	0	0	83.3
	Ayr	0	12	0	0	0	0	0	0	0	0	0	0	0	0	0	0	100
	Awe	0	0	12	0	0	0	0	0	0	0	0	0	0	0	0	0	100
	Carnoch	0	0	0	6	0	0	0	0	0	0	0	0	0	0	0	0	100
	Grimersta	0	0	0	0	6	0	7	0	0	0	0	0	0	0	0	0	72.2
	Moidart	0	0	0	0	0	1	5	0	0	0	0	0	0	0	0	0	100
	North & West & East	0	0	0	0	0	0	561	0	0	0	0	0	1	0	0	0	96.6
	Oykel/Cassley/Shin	0	0	0	0	0	0	0	28	1	0	0	0	0	0	0	0	96.7
	Carron	0	0	0	0	0	0	0	1	8	0	0	0	0	0	0	0	75
	Conon	0	0	0	0	0	0	0	1	0	11	0	0	0	0	0	0	100
	Beauly	0	0	0	0	0	0	1	1	0	0	13	0	0	0	0	0	83.3
	Ness	0	0	0	0	0	0	4	0	0	0	0	24	0	0	0	0	93.3
	Aln/Coquet	0	0	0	0	0	0	3	0	0	0	0	0	27	1	1	0	88.9
	Tyne/Tees/Wear	0	0	0	0	0	0	5	0	0	0	0	0	0	58	0	0	95.5
	Esk	0	0	0	0	0	0	2	0	0	0	0	0	0	2	7	0	91.7
	Ouse	0	0	0	0	0	0	0	0	0	0	0	0	0	0	0	12	100
	% correct of those assigning to a region	100	100	100	100	100	100	95.08	90.32	88.89	100	100	100	96.43	95.08	87.5	100

## Sheet: S7
Region 1
			Assigned origin
	Origin	Nith	Ayr	Awe	Carnoch	Grimersta	Moidart	West	North	Oykel/Cassley/Shin	Carron	Conon	Beauly	Ness	North East	South East	Aln/Coquet	Tyne/Tees/Wear	Esk	Ouse	% assigned
	Nith	34	0	0	0	0	0	0.15	0.05	0	0	0	0	0	3.1	1.3	0	0.05	0	0	83.9787
	Ayr	0	26.05	0	0	0	0	0	0.15	0	0	0	0	0	1.05	0.65	0	0.15	0.05	0	87.8125
	Awe	0	0	29.85	0.05	0	0	0.05	0	0	0	0	0	0	0.6	0.3	0	0.05	0	0	96.5625
	Carnoch	0	0	0	7	0	0.1	0.5	0.35	0	0.05	0	0	0	1.4	0.5	0.05	0	0	0	62.1875
	Grimersta	0.05	0	0	0.1	9.1	0.2	1.45	4.4	0	0	0	0	0.05	3.45	0.45	0.05	0	0	0	64.4049
	Moidart	0	0	0	0	0	6.9	0.4	1.55	0	0.05	0	0	0	2.5	0.15	0	0	0	0	74.6458
	West	0.05	0.05	0.05	0	1.35	0.2	20.6	5.2	0.15	0	0	0	0	14.9	1.3	0.1	0	0	0	69.7127
	North	0.1	0.05	0	0.65	0.35	0.15	3.1	32.6	0	0.15	0.2	0	0.15	28.4	2.8	0	0	0	0	69.733
	Oykel/Cassley/Shin	0	0	0	0	0	0	0	0.15	64.8	5.5	0.5	0.1	0	0	0	0	0	0	0	90.5039
	Carron	0	0	0	0	0	0	0	0.7	7.2	18.2	0	0	0	0.1	0	0	0	0	0	81.875
	Conon	0	0	0	0	0	0.05	0.05	0.05	0.7	0	26.9	0.8	0.15	0.05	0.05	0.15	0	0	0	90.4688
	Beauly	0	0	0	0.25	0	0.05	0.05	0.35	0.75	0.25	0.8	28.15	0.05	0.85	0.1	0	0	0	0	87.9167
	Ness	0	0	0	0	0.1	0.1	0.55	0.85	0	0.2	0.45	0	44.65	2.6	1.35	0.05	0	0	0	84.8333
	North East	0.25	0.1	0	0.15	0.15	0.1	2.25	9.2	0	0	0	0.05	0.3	591.3	44.2	2	0.2	0	0	84.0117
	South East	0.1	0.35	0	0.15	0.05	0.15	0.6	1.7	0	0.05	0	0.1	0	69.45	148.65	1.45	0.05	0.05	0	75.3056
	Aln/Coquet	0	0	0	0	0	0	0.2	0.25	0	0	0	0	0	9.6	2.95	41	1	0.8	0	77.5
	Tyne/Tees/Wear	0.05	0.05	0	0.05	0	0	0.05	0	0	0	0	0	0	2.7	1.15	0.75	115.05	0.9	0	91.4773
	Esk	0	0.1	0	0	0	0	0.1	0	0	0	0	0	0	1.55	0.65	1.45	3.7	12.2	0	82.2917
	Ouse	0	0	0	0	0	0	0	0	0	0	0	0	0	0.05	0.1	0	0	0	23.75	99.5833
	% correct	98.2659	97.3832	99.8328	83.3333	81.982	86.25	68.4385	56.6464	88.0435	74.4376	93.2409	96.4041	98.4564	80.597	71.9332	87.1413	95.6757	87.1429	100
Region 2
			Assigned origin
	Origin	Nith	Ayr	Awe	Carnoch	Grimersta	Moidart	North & West	East Coast	Oykel/Cassley/Shin	Carron	Conon	Beauly	Ness	Aln/Coquet	Tyne/Tees/Wear	Esk	Ouse	% assigned
	Nith	34	0	0	0	0	0	0.2	6.25	0	0	0	0	0	0	0.05	0	0	88.0047
	Ayr	0	26.05	0	0	0	0	0.15	2.2	0	0	0	0	0	0	0.15	0.05	0	89.375
	Awe	0	0	29.85	0.05	0	0	0.1	1	0	0	0	0	0	0	0.05	0	0	97.0312
	Carnoch	0	0	0	7	0	0.1	1.1	2.7	0	0.05	0	0	0	0.05	0	0	0	68.75
	Grimersta	0.05	0	0	0.1	9.1	0.2	6.8	4.25	0	0	0	0	0.05	0.05	0	0	0	68.7542
	Moidart	0	0	0	0	0	6.9	2.25	2.85	0	0.05	0	0	0	0	0	0	0	77.8125
	North & West	0.15	0.1	0.05	0.65	1.7	0.35	66.15	54.4	0.15	0.15	0.2	0	0.15	0.1	0	0	0	76.946
	East Coast	0.35	0.45	0	0.3	0.2	0.25	14.75	990.05	0	0.05	0	0.15	0.3	3.45	0.25	0.05	0	94.4508
	Oykel/Cassley/Shin	0	0	0	0	0	0	0.15	0	64.8	5.5	0.5	0.1	0	0	0	0	0	90.5039
	Carron	0	0	0	0	0	0	0.85	0.1	7.2	18.2	0	0	0	0	0	0	0	82.3438
	Conon	0	0	0	0	0	0.05	0.1	0.1	0.7	0	26.9	0.8	0.15	0.15	0	0	0	90.4688
	Beauly	0	0	0	0.25	0	0.05	0.4	1	0.75	0.25	0.8	28.15	0.05	0	0	0	0	88.0556
	Ness	0	0	0	0	0.1	0.1	1.6	4.8	0	0.2	0.45	0	44.65	0.05	0	0	0	86.5833
	Aln/Coquet	0	0	0	0	0	0	0.45	16.1	0	0	0	0	0	41	1	0.8	0	82.4306
	Tyne/Tees/Wear	0.05	0.05	0	0.05	0	0	0.05	5.3	0	0	0	0	0	0.75	115.05	0.9	0	92.5758
	Esk	0	0.1	0	0	0	0	0.1	2.8	0	0	0	0	0	1.45	3.7	12.2	0	84.7917
	Ouse	0	0	0	0	0	0	0	0.15	0	0	0	0	0	0	0	0	23.75	99.5833
	% correct	98.2659	97.3832	99.8328	83.3333	81.982	86.25	69.4853	90.494	88.0435	74.4376	93.2409	96.4041	98.4564	87.1413	95.6757	87.1429	100
Region 3
			Assigned origin
	Origin	Nith	Ayr	Awe	Carnoch	Grimersta	Moidart	North & West & East	Oykel/Cassley/Shin	Carron	Conon	Beauly	Ness	Aln/Coquet	Tyne/Tees/Wear	Esk	Ouse	% assigned
	Nith	34	0	0	0	0	0	6.75	0	0	0	0	0	0	0.05	0	0	88.6572
	Ayr	0	26.05	0	0	0	0	2.55	0	0	0	0	0	0	0.15	0.05	0	90
	Awe	0	0	29.85	0.05	0	0	1.15	0	0	0	0	0	0	0.05	0	0	97.1875
	Carnoch	0	0	0	7	0	0.1	5.8	0	0.05	0	0	0	0.05	0	0	0	81.25
	Grimersta	0.05	0	0	0.1	9.1	0.2	15.25	0	0	0	0	0.05	0.05	0	0	0	82.6585
	Moidart	0	0	0	0	0	6.9	6.65	0	0.05	0	0	0	0	0	0	0	87.7917
	North & West & East	0.5	0.55	0.05	0.95	1.9	0.6	1199.3	0.15	0.2	0.2	0.15	0.45	3.55	0.25	0.05	0	98.1601
	Oykel/Cassley/Shin	0	0	0	0	0	0	0.15	64.8	5.5	0.5	0.1	0	0	0	0	0	90.5039
	Carron	0	0	0	0	0	0	1	7.2	18.2	0	0	0	0	0	0	0	82.5
	Conon	0	0	0	0	0	0.05	0.25	0.7	0	26.9	0.8	0.15	0.15	0	0	0	90.625
	Beauly	0	0	0	0.25	0	0.05	1.65	0.75	0.25	0.8	28.15	0.05	0	0	0	0	88.75
	Ness	0	0	0	0	0.1	0.1	7.65	0	0.2	0.45	0	44.65	0.05	0	0	0	88.6667
	Aln/Coquet	0	0	0	0	0	0	18.05	0	0	0	0	0	41	1	0.8	0	84.5139
	Tyne/Tees/Wear	0.05	0.05	0	0.05	0	0	5.7	0	0	0	0	0	0.75	115.05	0.9	0	92.8409
	Esk	0	0.1	0	0	0	0	3	0	0	0	0	0	1.45	3.7	12.2	0	85.2083
	Ouse	0	0	0	0	0	0	0.15	0	0	0	0	0	0	0	0	23.75	99.5833
	% correct	98.2659	97.3832	99.8328	83.3333	81.982	86.25	94.0591	88.0435	74.4376	93.2409	96.4041	98.4564	87.1413	95.6757	87.1429	100

## Sheet: S9
	Assignment	Sample	Proportion	Proportion	Assignment	Proportion	Proportion
	units - River	size	assigned	correctly	units - Final	assigned	correctly
				assigned			assigned
	Nith	92	72.2/80.1	100/98.3	Nith	83.3/88.7	100/98.3
	Ayr	64	100/86.0	100/97.4	Ayr	100/90.0	100/97.4
	Awe	64	100/95.6	100/99.8	Awe	100/97.2	100/99.8
	Carnoch	32	100/60.41	100/82.1	Carnoch	100/81.3	100/83.3
	Grimersta	60	38.9/58.3	100/82.0	Grimersta	72.2/82.7	100/82.0
	Moidart	31	66.7/66.5	100/84.4	Moidart	100/87.8	100/86.3
	Oykel/Cassley/Shin	157	96.7/90.5	90.3/88.0	Oykel/Cassley/Shin	96.7/90.5	90.3/88.0
	Carron	64	75.0/81.7	88.9/74.4	Carron	75.0/82.5	88.9/74.4
	Conon	64	100/90.3	100/93.2	Conon	100/90.6	100/93.2
	Beauly	72	77.8/87.5	100/96.4	Beauly	83.3/88.8	100/96.4
	Ness	120	90.0/83.2	100/98.5	Ness	93.3/88.7	100/98.5
	Snizort	64	66.7/60.5	66.7/69.9	North/West/East	96.6/98.2	95.1/94.1
	Gruinard	62	61.1/53.8	66.7/62.0
	Dionard	38	25.0/57.6	0/65.2
	Naver	95	50.0/55.8	60.0/53.7
	Helmsdale	64	33.3/48.3	33.3/34.0
	Nairn	24	0/50.0	0/3.7
	Findhorn	71	55.6/50.0	83.3/63.2
	Lossie	48	41.7/45.2	20.0/17.8
	Spey	253	50.0/46.4	25.7/26.5
	Deveron	144	43.3/45.0	27.3/24.0
	Ugie	39	33.3/53.3	50.0/69.8
	Ythan	65	55.6/49.6	28.6/41.6
	Don	87	37.5/47.5	50.0/29.4
	Dee	252	47.9/49.9	39.3/38.0
	North Esk	232	38.9/43.7	54.5/25.3
	South Esk	333	41.7/43.2	26.0/26.0
	Tay	296	50.0/57.6	64.1/61.0
	Tweed	226	52.1/58.5	58.6/85.5
	Forth	70	61.1/66.0	90.0/58.9
	Aln	48	50.0/62.7	40.0/42.1	Aln/Coquet	88.9/84.5	96.4/87.1
	Coquet	96	75.0/64.5	81.3/64.7
	Tyne	120	63.3/74.5	80.0/74.5	Tyne/Tees/Wear	95.5/92.8	95.1/95.7
	Tees	48	58.3/73.6	50.0/94.4
	Wear	96	83.3/88.6	100/47.6
	Esk	48	83.3/77.3	100/87.1	Esk	91.7/85.2	87.5/87.1
	Ouse	48	100/99.6	100/100	Ouse	100/99.6	100/100
