# Supplementary material for: Accuracy of Assignment of Atlantic Salmon (Salmo salar L.) to Rivers and Regions in Scotland and Northeast England Based on Single Nucleotide Polymorphism (SNP) Markers
Source: PLoS One. 2016 Oct 10;11(10):e0164327. doi: 10.1371/journal.pone.0164327 (PMC5056707; doi:10.1371/journal.pone.0164327)
Supplement: S3 Table — (XLSX) [file pone.0164327.s005.xlsx]

## Sheet: S3
All SNP loci screened	Genbank Accession No.	SNP Loci remaining after QC	SNP loci in final 288 SNP panel	Type
BASS124_B7_D10_265	rs119097317	BASS124_B7_D10_265	BASS124_B7_D10_265	SNP
BASS125_B7_D11_263	rs119097321	BASS125_B7_D11_263	BASS125_B7_D11_263	SNP
BASS14_B7_H10_429	rs119097364	BASS14_B7_H10_429	BASS14_B7_H10_429	SNP
BASS17_B7_C04_472	rs119097372	BASS17_B7_C04_472	BASS17_B7_C04_472	SNP
ESTNV_14309_648	rs159404067	ESTNV_14309_648	ESTNV_14309_648	SNP
ESTNV_14352_234	rs159406224	ESTNV_14352_234	ESTNV_14352_234	SNP
ESTNV_14437_168	rs159406225	ESTNV_14437_168	ESTNV_14437_168	SNP
ESTNV_19195_134	rs159404131	ESTNV_19195_134	ESTNV_19195_134	SNP
ESTNV_19416_387	rs159404134	ESTNV_19416_387	ESTNV_19416_387	SNP
ESTNV_19750_154	rs159406274	ESTNV_19750_154	ESTNV_19750_154	MSV3
ESTNV_20141_141	rs159406276	ESTNV_20141_141	ESTNV_20141_141	SNP
ESTNV_20180_573	rs159404146	ESTNV_20180_573	ESTNV_20180_573	MSV3
ESTNV_21223_122	rs159406289	ESTNV_21223_122	ESTNV_21223_122	SNP
ESTNV_22388_362	rs159401060	ESTNV_22388_362	ESTNV_22388_362	SNP
ESTNV_22407_388	rs159401061	ESTNV_22407_388	ESTNV_22407_388	SNP
ESTNV_22734_289	rs159404180	ESTNV_22734_289	ESTNV_22734_289	SNP
ESTNV_23083_64	rs159406323	ESTNV_23083_64	ESTNV_23083_64	MSV3
ESTNV_23182_326	rs159404185	ESTNV_23182_326	ESTNV_23182_326	SNP
ESTNV_23337_437	rs159404190	ESTNV_23337_437	ESTNV_23337_437	SNP
ESTNV_23531_462	rs159401069	ESTNV_23531_462	ESTNV_23531_462	MSV3
ESTNV_24215_410	rs159401073	ESTNV_24215_410	ESTNV_24215_410	SNP
ESTNV_24283_126	rs159406354	ESTNV_24283_126	ESTNV_24283_126	SNP
ESTNV_24287_329	rs159406356	ESTNV_24287_329	ESTNV_24287_329	SNP
ESTNV_26125_188	rs159404289	ESTNV_26125_188	ESTNV_26125_188	SNP
ESTNV_26827_289	rs159406427	ESTNV_26827_289	ESTNV_26827_289	SNP
ESTNV_27014_209	rs159404326	ESTNV_27014_209	ESTNV_27014_209	SNP
ESTNV_27342_254	rs159404349	ESTNV_27342_254	ESTNV_27342_254	MSV3
ESTNV_27376_346	rs159404351	ESTNV_27376_346	ESTNV_27376_346	MSV3
ESTNV_27461_1163	rs159404358	ESTNV_27461_1163	ESTNV_27461_1163	MSV3
ESTNV_27652_527	rs159406455	ESTNV_27652_527	ESTNV_27652_527	MSV3
ESTNV_28052_478	rs159406472	ESTNV_28052_478	ESTNV_28052_478	MSV3
ESTNV_28300_71	rs159404420	ESTNV_28300_71	ESTNV_28300_71	SNP
ESTNV_28433_656	rs159406496	ESTNV_28433_656	ESTNV_28433_656	SNP
ESTNV_28895_687	rs159404453	ESTNV_28895_687	ESTNV_28895_687	MSV3
ESTNV_28909_653	rs159406515	ESTNV_28909_653	ESTNV_28909_653	MSV3
ESTNV_29115_481	rs159401086	ESTNV_29115_481	ESTNV_29115_481	SNP
ESTNV_29203_287	rs159404477	ESTNV_29203_287	ESTNV_29203_287	MSV3
ESTNV_29410_233	rs159406550	ESTNV_29410_233	ESTNV_29410_233	SNP
ESTNV_29479_279	rs159404503	ESTNV_29479_279	ESTNV_29479_279	SNP
ESTNV_29500_554	rs159406556	ESTNV_29500_554	ESTNV_29500_554	MSV3
ESTNV_29856_275	rs159404537	ESTNV_29856_275	ESTNV_29856_275	SNP
ESTNV_29999_203	rs159406585	ESTNV_29999_203	ESTNV_29999_203	SNP
ESTNV_30017_552	rs159406586	ESTNV_30017_552	ESTNV_30017_552	MSV3
ESTNV_30063_178	rs159406591	ESTNV_30063_178	ESTNV_30063_178	SNP
ESTNV_30244_819	rs159406599	ESTNV_30244_819	ESTNV_30244_819	SNP
ESTNV_30341_1348	rs159404576	ESTNV_30341_1348	ESTNV_30341_1348	SNP
ESTNV_30512_474	rs159406620	ESTNV_30512_474	ESTNV_30512_474	SNP
ESTNV_30548_1381	rs159404596	ESTNV_30548_1381	ESTNV_30548_1381	SNP
ESTNV_30627_583	rs159406628	ESTNV_30627_583	ESTNV_30627_583	SNP
ESTNV_31618_594	rs159406686	ESTNV_31618_594	ESTNV_31618_594	SNP
ESTNV_31834_870	rs159404733	ESTNV_31834_870	ESTNV_31834_870	SNP
ESTNV_32335_516	rs159406741	ESTNV_32335_516	ESTNV_32335_516	SNP
ESTNV_32416_1598	rs159404796	ESTNV_32416_1598	ESTNV_32416_1598	SNP
ESTNV_32516_218	rs159404802	ESTNV_32516_218	ESTNV_32516_218	SNP
ESTNV_32528_634	rs159404804	ESTNV_32528_634	ESTNV_32528_634	SNP
ESTNV_32627_748	rs159406765	ESTNV_32627_748	ESTNV_32627_748	SNP
ESTNV_33045_743	rs159404873	ESTNV_33045_743	ESTNV_33045_743	SNP
ESTNV_33156_1501	rs159404887	ESTNV_33156_1501	ESTNV_33156_1501	SNP
ESTNV_33311_572	rs159404908	ESTNV_33311_572	ESTNV_33311_572	SNP
ESTNV_33441_1110	rs159406835	ESTNV_33441_1110	ESTNV_33441_1110	SNP
ESTNV_33473_135	rs159404928	ESTNV_33473_135	ESTNV_33473_135	MSV3
ESTNV_33510_654	rs159406846	ESTNV_33510_654	ESTNV_33510_654	SNP
ESTNV_34072_2131	rs159406905	ESTNV_34072_2131	ESTNV_34072_2131	SNP
ESTNV_34126_647	rs159405057	ESTNV_34126_647	ESTNV_34126_647	SNP
ESTNV_34190_985	rs159405066	ESTNV_34190_985	ESTNV_34190_985	SNP
ESTNV_34194_765	rs159406918	ESTNV_34194_765	ESTNV_34194_765	SNP
ESTNV_34251_1165	rs159406927	ESTNV_34251_1165	ESTNV_34251_1165	SNP
ESTNV_34414_656	rs159406943	ESTNV_34414_656	ESTNV_34414_656	SNP
ESTNV_34639_1192	rs159406965	ESTNV_34639_1192	ESTNV_34639_1192	SNP
ESTNV_34665_1373	rs159405152	ESTNV_34665_1373	ESTNV_34665_1373	SNP
ESTNV_34665_1716	rs159405153	ESTNV_34665_1716	ESTNV_34665_1716	MSV3
ESTNV_34688_1610	rs159405154	ESTNV_34688_1610	ESTNV_34688_1610	SNP
ESTNV_34761_337	rs159405169	ESTNV_34761_337	ESTNV_34761_337	SNP
ESTNV_34809_210	rs159405178	ESTNV_34809_210	ESTNV_34809_210	MSV3
ESTNV_34873_1803	rs159406994	ESTNV_34873_1803	ESTNV_34873_1803	SNP
ESTNV_34952_829	rs159407002	ESTNV_34952_829	ESTNV_34952_829	SNP
ESTNV_34979_104	rs159405210	ESTNV_34979_104	ESTNV_34979_104	MSV3
ESTNV_35012_317	rs159407007	ESTNV_35012_317	ESTNV_35012_317	SNP
ESTNV_35046_434	rs159405218	ESTNV_35046_434	ESTNV_35046_434	SNP
ESTNV_35046_681	rs159407015	ESTNV_35046_681	ESTNV_35046_681	SNP
ESTNV_35071_967	rs159407019	ESTNV_35071_967	ESTNV_35071_967	MSV3
ESTNV_35387_1829	rs159407054	ESTNV_35387_1829	ESTNV_35387_1829	SNP
ESTNV_35544_1289	rs159407077	ESTNV_35544_1289	ESTNV_35544_1289	SNP
ESTNV_35550_1417	rs159407079	ESTNV_35550_1417	ESTNV_35550_1417	MSV3
ESTNV_35667_737	rs159405316	ESTNV_35667_737	ESTNV_35667_737	MSV3
ESTNV_35673_1875	rs159405317	ESTNV_35673_1875	ESTNV_35673_1875	SNP
ESTNV_35913_743	rs159405371	ESTNV_35913_743	ESTNV_35913_743	SNP
ESTNV_35984_1609	rs159407143	ESTNV_35984_1609	ESTNV_35984_1609	SNP
ESTNV_36031_2175	rs159407151	ESTNV_36031_2175	ESTNV_36031_2175	SNP
ESTNV_36134_1190	rs159405421	ESTNV_36134_1190	ESTNV_36134_1190	SNP
ESTNV_36173_1322	rs159407175	ESTNV_36173_1322	ESTNV_36173_1322	SNP
ESTNV_36278_1300	rs159407190	ESTNV_36278_1300	ESTNV_36278_1300	SNP
ESTNV_36426_226	rs159407213	ESTNV_36426_226	ESTNV_36426_226	SNP
ESTNV_36502_836	rs159405505	ESTNV_36502_836	ESTNV_36502_836	MSV3
ESTNV_36618_208	rs159407236	ESTNV_36618_208	ESTNV_36618_208	SNP
ESTNV_36644_1203	rs159407239	ESTNV_36644_1203	ESTNV_36644_1203	MSV3
ESTNV_36697_1478	rs159405535	ESTNV_36697_1478	ESTNV_36697_1478	SNP
ESTNV_37037_693	rs159407298	ESTNV_37037_693	ESTNV_37037_693	MSV3
ESTNV_37167_1886	rs159405631	ESTNV_37167_1886	ESTNV_37167_1886	SNP
ESTNV_37180_1983	rs159407317	ESTNV_37180_1983	ESTNV_37180_1983	SNP
ESTNV_37371_921	rs159405660	ESTNV_37371_921	ESTNV_37371_921	SNP
ESTNV_37477_1100	rs159407337	ESTNV_37477_1100	ESTNV_37477_1100	SNP
ESTNV_37479_321	rs159407338	ESTNV_37479_321	ESTNV_37479_321	MSV3
ESTNV_37525_1456	rs159405679	ESTNV_37525_1456	ESTNV_37525_1456	SNP
ESTNV_37526_950	rs159407349	ESTNV_37526_950	ESTNV_37526_950	SNP
ESTNV_37550_1185	rs159405684	ESTNV_37550_1185	ESTNV_37550_1185	SNP
ESTV_12302_431	rs159401119	ESTV_12302_431	ESTV_12302_431	MSV3
ESTV_12417_208	rs159407375	ESTV_12417_208	ESTV_12417_208	MSV3
ESTV_12509_455	rs119097489	ESTV_12509_455	ESTV_12509_455	SNP
ESTV_13593_258	rs159401126	ESTV_13593_258	ESTV_13593_258	SNP
ESTV_13691_455	rs159405731	ESTV_13691_455	ESTV_13691_455	SNP
ESTV_14258_72	rs159407395	ESTV_14258_72	ESTV_14258_72	SNP
ESTV_15496_116	rs119097100	ESTV_15496_116	ESTV_15496_116	SNP
ESTV_16309_1064	rs159405841	ESTV_16309_1064	ESTV_16309_1064	SNP
ESTV_16611_475	rs159405860	ESTV_16611_475	ESTV_16611_475	SNP
ESTV_16907_342	rs119097218	ESTV_16907_342	ESTV_16907_342	SNP
ESTV_17430_729	rs159405913	ESTV_17430_729	ESTV_17430_729	MSV3
ESTV_17694_278	rs159407526	ESTV_17694_278	ESTV_17694_278	SNP
ESTV_19379_358	rs159407533	ESTV_19379_358	ESTV_19379_358	MSV3
ESTV_20583_309	rs159401144	ESTV_20583_309	ESTV_20583_309	MSV3
ESTV_21168_1221	rs159407566	ESTV_21168_1221	ESTV_21168_1221	SNP
ESTV_21570_853	rs159406043	ESTV_21570_853	ESTV_21570_853	MSV3
ESTV_21638_333	rs159407583	ESTV_21638_333	ESTV_21638_333	MSV3
ESTV_21752_67	rs159406060	ESTV_21752_67	ESTV_21752_67	SNP
ESTV_21870_705	rs159406067	ESTV_21870_705	ESTV_21870_705	MSV3
ESTV_8181_51	rs159407608	ESTV_8181_51	ESTV_8181_51	SNP
GCR_cBin10083_Ctg1_32	rs159408030	GCR_cBin10083_Ctg1_32	GCR_cBin10083_Ctg1_32	MSV3
GCR_cBin10459_Ctg1_42	rs159407609	GCR_cBin10459_Ctg1_42	GCR_cBin10459_Ctg1_42	SNP
GCR_cBin10459_Ctg1_69	rs159402948	GCR_cBin10459_Ctg1_69	GCR_cBin10459_Ctg1_69	SNP
GCR_cBin10561_Ctg1_206	rs159401159	GCR_cBin10561_Ctg1_206	GCR_cBin10561_Ctg1_206	SNP
GCR_cBin10604_Ctg1_137	rs159401164	GCR_cBin10604_Ctg1_137	GCR_cBin10604_Ctg1_137	SNP
GCR_cBin10758_Ctg1_395	rs159402957	GCR_cBin10758_Ctg1_395	GCR_cBin10758_Ctg1_395	SNP
GCR_cBin10758_Ctg1_444	rs159402958	GCR_cBin10758_Ctg1_444	GCR_cBin10758_Ctg1_444	SNP
GCR_cBin108_Ctg1_303	rs159401179	GCR_cBin108_Ctg1_303	GCR_cBin108_Ctg1_303	SNP
GCR_cBin10989_Ctg1_229	rs159401184	GCR_cBin10989_Ctg1_229	GCR_cBin10989_Ctg1_229	SNP
GCR_cBin10989_Ctg1_273	rs159401186	GCR_cBin10989_Ctg1_273	GCR_cBin10989_Ctg1_273	SNP
GCR_cBin11397_Ctg1_74	rs159401212	GCR_cBin11397_Ctg1_74	GCR_cBin11397_Ctg1_74	SNP
GCR_cBin11404_Ctg1_50	rs159401213	GCR_cBin11404_Ctg1_50	GCR_cBin11404_Ctg1_50	SNP
GCR_cBin12244_Ctg1_232	rs159401242	GCR_cBin12244_Ctg1_232	GCR_cBin12244_Ctg1_232	SNP
GCR_cBin12480_Ctg1_223	rs159401252	GCR_cBin12480_Ctg1_223	GCR_cBin12480_Ctg1_223	SNP
GCR_cBin12998_Ctg1_98	rs159401282	GCR_cBin12998_Ctg1_98	GCR_cBin12998_Ctg1_98	MSV3
GCR_cBin131_Ctg1_456	rs159401285	GCR_cBin131_Ctg1_456	GCR_cBin131_Ctg1_456	SNP
GCR_cBin13148_Ctg1_443	rs159401286	GCR_cBin13148_Ctg1_443	GCR_cBin13148_Ctg1_443	SNP
GCR_cBin13355_Ctg1_53	rs159403020	GCR_cBin13355_Ctg1_53	GCR_cBin13355_Ctg1_53	MSV3
GCR_cBin13758_Ctg1_286	rs159403030	GCR_cBin13758_Ctg1_286	GCR_cBin13758_Ctg1_286	SNP
GCR_cBin14686_Ctg1_242	rs159401342	GCR_cBin14686_Ctg1_242	GCR_cBin14686_Ctg1_242	MSV3
GCR_cBin14744_Ctg1_515	rs159403061	GCR_cBin14744_Ctg1_515	GCR_cBin14744_Ctg1_515	SNP
GCR_cBin14896_Ctg1_214	rs159401350	GCR_cBin14896_Ctg1_214	GCR_cBin14896_Ctg1_214	SNP
GCR_cBin15022_Ctg1_318	rs159401359	GCR_cBin15022_Ctg1_318	GCR_cBin15022_Ctg1_318	SNP
GCR_cBin15037_Ctg1_198	rs159401362	GCR_cBin15037_Ctg1_198	GCR_cBin15037_Ctg1_198	SNP
GCR_cBin15072_Ctg1_49	rs159407620	GCR_cBin15072_Ctg1_49	GCR_cBin15072_Ctg1_49	SNP
GCR_cBin15158_Ctg1_411	rs159403073	GCR_cBin15158_Ctg1_411	GCR_cBin15158_Ctg1_411	SNP
GCR_cBin15410_Ctg1_212	rs159403085	GCR_cBin15410_Ctg1_212	GCR_cBin15410_Ctg1_212	SNP
GCR_cBin15560_Ctg1_83	rs159403090	GCR_cBin15560_Ctg1_83	GCR_cBin15560_Ctg1_83	MSV3
GCR_cBin15768_Ctg1_57	rs159403095	GCR_cBin15768_Ctg1_57	GCR_cBin15768_Ctg1_57	MSV3
GCR_cBin15806_Ctg1_105	rs159401382	GCR_cBin15806_Ctg1_105	GCR_cBin15806_Ctg1_105	SNP
GCR_cBin16024_Ctg1_169	rs159401384	GCR_cBin16024_Ctg1_169	GCR_cBin16024_Ctg1_169	SNP
GCR_cBin16227_Ctg1_128	rs159401397	GCR_cBin16227_Ctg1_128	GCR_cBin16227_Ctg1_128	SNP
GCR_cBin16227_Ctg1_85	rs159401398	GCR_cBin16227_Ctg1_85	GCR_cBin16227_Ctg1_85	SNP
GCR_cBin16291_Ctg1_161	rs159401403	GCR_cBin16291_Ctg1_161	GCR_cBin16291_Ctg1_161	SNP
GCR_cBin16296_Ctg1_46	rs159403109	GCR_cBin16296_Ctg1_46	GCR_cBin16296_Ctg1_46	SNP
GCR_cBin16296_Ctg1_49	rs159403110	GCR_cBin16296_Ctg1_49	GCR_cBin16296_Ctg1_49	SNP
GCR_cBin16715_Ctg1_118	rs159401421	GCR_cBin16715_Ctg1_118	GCR_cBin16715_Ctg1_118	SNP
GCR_cBin1696_Ctg1_77	rs159403132	GCR_cBin1696_Ctg1_77	GCR_cBin1696_Ctg1_77	SNP
GCR_cBin17319_Ctg1_126	rs159401441	GCR_cBin17319_Ctg1_126	GCR_cBin17319_Ctg1_126	SNP
GCR_cBin17416_Ctg1_223	rs159403145	GCR_cBin17416_Ctg1_223	GCR_cBin17416_Ctg1_223	SNP
GCR_cBin17748_Ctg1_51	rs159406109	GCR_cBin17748_Ctg1_51	GCR_cBin17748_Ctg1_51	SNP
GCR_cBin18023_Ctg1_41	rs159401471	GCR_cBin18023_Ctg1_41	GCR_cBin18023_Ctg1_41	SNP
GCR_cBin18578_Ctg1_190	rs159401493	GCR_cBin18578_Ctg1_190	GCR_cBin18578_Ctg1_190	SNP
GCR_cBin18835_Ctg1_75	rs159401508	GCR_cBin18835_Ctg1_75	GCR_cBin18835_Ctg1_75	SNP
GCR_cBin18968_Ctg1_274	rs159403179	GCR_cBin18968_Ctg1_274	GCR_cBin18968_Ctg1_274	MSV3
GCR_cBin19427_Ctg1_61	rs159401523	GCR_cBin19427_Ctg1_61	GCR_cBin19427_Ctg1_61	SNP
GCR_cBin1951_Ctg1_118	rs159403194	GCR_cBin1951_Ctg1_118	GCR_cBin1951_Ctg1_118	SNP
GCR_cBin20239_Ctg1_63	rs159403207	GCR_cBin20239_Ctg1_63	GCR_cBin20239_Ctg1_63	SNP
GCR_cBin2099_Ctg1_45	rs159403224	GCR_cBin2099_Ctg1_45	GCR_cBin2099_Ctg1_45	SNP
GCR_cBin21671_Ctg1_129	rs159401601	GCR_cBin21671_Ctg1_129	GCR_cBin21671_Ctg1_129	SNP
GCR_cBin21671_Ctg1_284	rs159403240	GCR_cBin21671_Ctg1_284	GCR_cBin21671_Ctg1_284	SNP
GCR_cBin21806_Ctg1_79	rs159401606	GCR_cBin21806_Ctg1_79	GCR_cBin21806_Ctg1_79	SNP
GCR_cBin21811_Ctg1_162	rs159401608	GCR_cBin21811_Ctg1_162	GCR_cBin21811_Ctg1_162	MSV3
GCR_cBin21922_Ctg1_271	rs159403246	GCR_cBin21922_Ctg1_271	GCR_cBin21922_Ctg1_271	SNP
GCR_cBin22664_Ctg1_150	rs159401640	GCR_cBin22664_Ctg1_150	GCR_cBin22664_Ctg1_150	SNP
GCR_cBin23236_Ctg1_44	rs159406121	GCR_cBin23236_Ctg1_44	GCR_cBin23236_Ctg1_44	SNP
GCR_cBin23470_Ctg1_62	rs159401657	GCR_cBin23470_Ctg1_62	GCR_cBin23470_Ctg1_62	MSV3
GCR_cBin24042_Ctg1_126	rs159403306	GCR_cBin24042_Ctg1_126	GCR_cBin24042_Ctg1_126	SNP
GCR_cBin24239_Ctg1_306	rs159403314	GCR_cBin24239_Ctg1_306	GCR_cBin24239_Ctg1_306	MSV3
GCR_cBin24345_Ctg1_198	rs159403318	GCR_cBin24345_Ctg1_198	GCR_cBin24345_Ctg1_198	SNP
GCR_cBin24739_Ctg1_250	rs159401698	GCR_cBin24739_Ctg1_250	GCR_cBin24739_Ctg1_250	SNP
GCR_cBin2505_Ctg1_628	rs159406126	GCR_cBin2505_Ctg1_628	GCR_cBin2505_Ctg1_628	SNP
GCR_cBin25134_Ctg1_192	rs159401711	GCR_cBin25134_Ctg1_192	GCR_cBin25134_Ctg1_192	SNP
GCR_cBin25136_Ctg1_28	rs159401712	GCR_cBin25136_Ctg1_28	GCR_cBin25136_Ctg1_28	SNP
GCR_cBin25441_Ctg1_174	rs159403345	GCR_cBin25441_Ctg1_174	GCR_cBin25441_Ctg1_174	SNP
GCR_cBin2587_Ctg1_174	rs159401752	GCR_cBin2587_Ctg1_174	GCR_cBin2587_Ctg1_174	SNP
GCR_cBin25975_Ctg1_238	rs159401756	GCR_cBin25975_Ctg1_238	GCR_cBin25975_Ctg1_238	MSV3
GCR_cBin2599_Ctg1_262	rs159401757	GCR_cBin2599_Ctg1_262	GCR_cBin2599_Ctg1_262	SNP
GCR_cBin26296_Ctg1_29	rs159403367	GCR_cBin26296_Ctg1_29	GCR_cBin26296_Ctg1_29	SNP
GCR_cBin26366_Ctg1_119	rs159401774	GCR_cBin26366_Ctg1_119	GCR_cBin26366_Ctg1_119	SNP
GCR_cBin26476_Ctg1_61	rs159401782	GCR_cBin26476_Ctg1_61	GCR_cBin26476_Ctg1_61	SNP
GCR_cBin26476_Ctg1_62	rs159401783	GCR_cBin26476_Ctg1_62	GCR_cBin26476_Ctg1_62	SNP
GCR_cBin26563_Ctg1_94	rs159403377	GCR_cBin26563_Ctg1_94	GCR_cBin26563_Ctg1_94	MSV3
GCR_cBin26699_Ctg1_177	rs159403381	GCR_cBin26699_Ctg1_177	GCR_cBin26699_Ctg1_177	SNP
GCR_cBin27018_Ctg1_187	rs159401804	GCR_cBin27018_Ctg1_187	GCR_cBin27018_Ctg1_187	SNP
GCR_cBin27281_Ctg1_182	rs159401820	GCR_cBin27281_Ctg1_182	GCR_cBin27281_Ctg1_182	SNP
GCR_cBin27790_Ctg1_311	rs159401840	GCR_cBin27790_Ctg1_311	GCR_cBin27790_Ctg1_311	SNP
GCR_cBin27791_Ctg1_60	rs159401841	GCR_cBin27791_Ctg1_60	GCR_cBin27791_Ctg1_60	SNP
GCR_cBin27809_Ctg1_258	rs159403403	GCR_cBin27809_Ctg1_258	GCR_cBin27809_Ctg1_258	SNP
GCR_cBin27972_Ctg1_72	rs159401850	GCR_cBin27972_Ctg1_72	GCR_cBin27972_Ctg1_72	SNP
GCR_cBin28606_Ctg1_136	rs159401876	GCR_cBin28606_Ctg1_136	GCR_cBin28606_Ctg1_136	SNP
GCR_cBin28698_Ctg1_182	rs159403425	GCR_cBin28698_Ctg1_182	GCR_cBin28698_Ctg1_182	MSV3
GCR_cBin2972_Ctg1_58	rs159403449	GCR_cBin2972_Ctg1_58	GCR_cBin2972_Ctg1_58	SNP
GCR_cBin30085_Ctg1_133	rs159403454	GCR_cBin30085_Ctg1_133	GCR_cBin30085_Ctg1_133	SNP
GCR_cBin3012_Ctg1_287	rs159401919	GCR_cBin3012_Ctg1_287	GCR_cBin3012_Ctg1_287	SNP
GCR_cBin30162_Ctg1_227	rs159403458	GCR_cBin30162_Ctg1_227	GCR_cBin30162_Ctg1_227	MSV3
GCR_cBin30162_Ctg1_245	rs159403459	GCR_cBin30162_Ctg1_245	GCR_cBin30162_Ctg1_245	SNP
GCR_cBin3018_Ctg1_511	rs159401926	GCR_cBin3018_Ctg1_511	GCR_cBin3018_Ctg1_511	SNP
GCR_cBin3018_Ctg1_570	rs159406135	GCR_cBin3018_Ctg1_570	GCR_cBin3018_Ctg1_570	SNP
GCR_cBin30297_Ctg1_89	rs159401935	GCR_cBin30297_Ctg1_89	GCR_cBin30297_Ctg1_89	SNP
GCR_cBin30566_Ctg1_205	rs159403467	GCR_cBin30566_Ctg1_205	GCR_cBin30566_Ctg1_205	MSV3
GCR_cBin30825_Ctg1_213	rs159403473	GCR_cBin30825_Ctg1_213	GCR_cBin30825_Ctg1_213	MSV3
GCR_cBin30993_Ctg1_62	rs159403481	GCR_cBin30993_Ctg1_62	GCR_cBin30993_Ctg1_62	SNP
GCR_cBin31955_Ctg1_100	rs159401992	GCR_cBin31955_Ctg1_100	GCR_cBin31955_Ctg1_100	SNP
GCR_cBin320_Ctg1_314	rs159401995	GCR_cBin320_Ctg1_314	GCR_cBin320_Ctg1_314	MSV3
GCR_cBin32360_Ctg1_288	rs159403512	GCR_cBin32360_Ctg1_288	GCR_cBin32360_Ctg1_288	SNP
GCR_cBin3322_Ctg1_167	rs159403528	GCR_cBin3322_Ctg1_167	GCR_cBin3322_Ctg1_167	SNP
GCR_cBin3353_Ctg1_273	rs159402032	GCR_cBin3353_Ctg1_273	GCR_cBin3353_Ctg1_273	SNP
GCR_cBin34032_Ctg1_129	rs159402044	GCR_cBin34032_Ctg1_129	GCR_cBin34032_Ctg1_129	SNP
GCR_cBin34264_Ctg1_201	rs159403551	GCR_cBin34264_Ctg1_201	GCR_cBin34264_Ctg1_201	SNP
GCR_cBin34311_Ctg1_65	rs159402053	GCR_cBin34311_Ctg1_65	GCR_cBin34311_Ctg1_65	SNP
GCR_cBin34311_Ctg1_94	rs159402054	GCR_cBin34311_Ctg1_94	GCR_cBin34311_Ctg1_94	SNP
GCR_cBin34498_Ctg1_99	rs159402059	GCR_cBin34498_Ctg1_99	GCR_cBin34498_Ctg1_99	SNP
GCR_cBin34605_Ctg1_25	rs159402060	GCR_cBin34605_Ctg1_25	GCR_cBin34605_Ctg1_25	SNP
GCR_cBin3470_Ctg1_217	rs159402067	GCR_cBin3470_Ctg1_217	GCR_cBin3470_Ctg1_217	SNP
GCR_cBin34894_Ctg1_621	rs159407665	GCR_cBin34894_Ctg1_621	GCR_cBin34894_Ctg1_621	SNP
GCR_cBin35219_Ctg1_92	rs159402088	GCR_cBin35219_Ctg1_92	GCR_cBin35219_Ctg1_92	SNP
GCR_cBin36369_Ctg1_66	rs159403575	GCR_cBin36369_Ctg1_66	GCR_cBin36369_Ctg1_66	SNP
GCR_cBin3748_Ctg1_76	rs159403591	GCR_cBin3748_Ctg1_76	GCR_cBin3748_Ctg1_76	SNP
GCR_cBin37731_Ctg1_46	rs159403602	GCR_cBin37731_Ctg1_46	GCR_cBin37731_Ctg1_46	SNP
GCR_cBin37734_Ctg1_357	rs159402159	GCR_cBin37734_Ctg1_357	GCR_cBin37734_Ctg1_357	SNP
GCR_cBin38208_Ctg1_21	rs159402172	GCR_cBin38208_Ctg1_21	GCR_cBin38208_Ctg1_21	SNP
GCR_cBin38422_Ctg1_236	rs159402177	GCR_cBin38422_Ctg1_236	GCR_cBin38422_Ctg1_236	SNP
GCR_cBin38742_Ctg1_196	rs159402187	GCR_cBin38742_Ctg1_196	GCR_cBin38742_Ctg1_196	SNP
GCR_cBin41553_Ctg1_50	rs159403677	GCR_cBin41553_Ctg1_50	GCR_cBin41553_Ctg1_50	SNP
GCR_cBin42105_Ctg1_203	rs159403687	GCR_cBin42105_Ctg1_203	GCR_cBin42105_Ctg1_203	SNP
GCR_cBin42115_Ctg1_45	rs159402283	GCR_cBin42115_Ctg1_45	GCR_cBin42115_Ctg1_45	SNP
GCR_cBin42327_Ctg1_26	rs159402288	GCR_cBin42327_Ctg1_26	GCR_cBin42327_Ctg1_26	SNP
GCR_cBin42906_Ctg1_128	rs159406159	GCR_cBin42906_Ctg1_128	GCR_cBin42906_Ctg1_128	SNP
GCR_cBin42990_Ctg1_183	rs159402315	GCR_cBin42990_Ctg1_183	GCR_cBin42990_Ctg1_183	SNP
GCR_cBin4366_Ctg1_105	rs159403715	GCR_cBin4366_Ctg1_105	GCR_cBin4366_Ctg1_105	SNP
GCR_cBin44098_Ctg1_85	rs159403721	GCR_cBin44098_Ctg1_85	GCR_cBin44098_Ctg1_85	SNP
GCR_cBin44494_Ctg1_149	rs159402350	GCR_cBin44494_Ctg1_149	GCR_cBin44494_Ctg1_149	SNP
GCR_cBin44695_Ctg1_116	rs159402356	GCR_cBin44695_Ctg1_116	GCR_cBin44695_Ctg1_116	SNP
GCR_cBin4472_Ctg1_63	rs159402357	GCR_cBin4472_Ctg1_63	GCR_cBin4472_Ctg1_63	SNP
GCR_cBin44957_Ctg1_152	rs159403736	GCR_cBin44957_Ctg1_152	GCR_cBin44957_Ctg1_152	SNP
GCR_cBin45108_Ctg1_92	rs159402366	GCR_cBin45108_Ctg1_92	GCR_cBin45108_Ctg1_92	SNP
GCR_cBin45701_Ctg1_227	rs159403749	GCR_cBin45701_Ctg1_227	GCR_cBin45701_Ctg1_227	SNP
GCR_cBin46100_Ctg1_157	rs159402385	GCR_cBin46100_Ctg1_157	GCR_cBin46100_Ctg1_157	MSV3
GCR_cBin46405_Ctg1_131	rs159403762	GCR_cBin46405_Ctg1_131	GCR_cBin46405_Ctg1_131	SNP
GCR_cBin466_Ctg1_234	rs159403765	GCR_cBin466_Ctg1_234	GCR_cBin466_Ctg1_234	SNP
GCR_cBin4660_Ctg1_268	rs159402399	GCR_cBin4660_Ctg1_268	GCR_cBin4660_Ctg1_268	SNP
GCR_cBin47079_Ctg1_186	rs159402413	GCR_cBin47079_Ctg1_186	GCR_cBin47079_Ctg1_186	SNP
GCR_cBin48650_Ctg1_186	rs159403793	GCR_cBin48650_Ctg1_186	GCR_cBin48650_Ctg1_186	SNP
GCR_cBin4896_Ctg1_434	rs159402454	GCR_cBin4896_Ctg1_434	GCR_cBin4896_Ctg1_434	SNP
GCR_cBin48984_Ctg1_170	rs159402456	GCR_cBin48984_Ctg1_170	GCR_cBin48984_Ctg1_170	SNP
GCR_cBin49391_Ctg1_199	rs159402469	GCR_cBin49391_Ctg1_199	GCR_cBin49391_Ctg1_199	SNP
GCR_cBin50040_Ctg1_73	rs159402489	GCR_cBin50040_Ctg1_73	GCR_cBin50040_Ctg1_73	SNP
GCR_cBin50051_Ctg1_174	rs159403811	GCR_cBin50051_Ctg1_174	GCR_cBin50051_Ctg1_174	SNP
GCR_cBin5063_Ctg1_330	rs159403818	GCR_cBin5063_Ctg1_330	GCR_cBin5063_Ctg1_330	SNP
GCR_cBin51398_Ctg1_70	rs159402510	GCR_cBin51398_Ctg1_70	GCR_cBin51398_Ctg1_70	SNP
GCR_cBin5359_Ctg1_235	rs159403848	GCR_cBin5359_Ctg1_235	GCR_cBin5359_Ctg1_235	MSV3
GCR_cBin5393_Ctg1_451	rs159402528	GCR_cBin5393_Ctg1_451	GCR_cBin5393_Ctg1_451	SNP
GCR_cBin5433_Ctg1_481	rs159402530	GCR_cBin5433_Ctg1_481	GCR_cBin5433_Ctg1_481	SNP
GCR_cBin5440_Ctg1_39	rs159406168	GCR_cBin5440_Ctg1_39	GCR_cBin5440_Ctg1_39	SNP
GCR_cBin6274_Ctg1_67	rs159403881	GCR_cBin6274_Ctg1_67	GCR_cBin6274_Ctg1_67	SNP
GCR_cBin6329_Ctg1_166	rs159402570	GCR_cBin6329_Ctg1_166	GCR_cBin6329_Ctg1_166	MSV3
GCR_cBin6371_Ctg1_124	rs159402575	GCR_cBin6371_Ctg1_124	GCR_cBin6371_Ctg1_124	SNP
GCR_cBin6535_Ctg1_41	rs159402584	GCR_cBin6535_Ctg1_41	GCR_cBin6535_Ctg1_41	SNP
GCR_cBin6767_Ctg1_509	rs159403893	GCR_cBin6767_Ctg1_509	GCR_cBin6767_Ctg1_509	MSV3
GCR_cBin760_Ctg1_479	rs159402635	GCR_cBin760_Ctg1_479	GCR_cBin760_Ctg1_479	SNP
GCR_cBin7800_Ctg1_739	rs159406191	GCR_cBin7800_Ctg1_739	GCR_cBin7800_Ctg1_739	MSV3
GCR_cBin8223_Ctg1_274	rs159403935	GCR_cBin8223_Ctg1_274	GCR_cBin8223_Ctg1_274	SNP
GCR_cBin8434_Ctg1_134	rs159407697	GCR_cBin8434_Ctg1_134	GCR_cBin8434_Ctg1_134	MSV3
GCR_cBin8483_Ctg1_168	rs159403948	GCR_cBin8483_Ctg1_168	GCR_cBin8483_Ctg1_168	SNP
GCR_cBin8483_Ctg1_179	rs159402681	GCR_cBin8483_Ctg1_179	GCR_cBin8483_Ctg1_179	SNP
GCR_cBin8920_Ctg1_206	rs159402693	GCR_cBin8920_Ctg1_206	GCR_cBin8920_Ctg1_206	MSV3
GCR_cBin9243_Ctg1_127	rs159403969	GCR_cBin9243_Ctg1_127	GCR_cBin9243_Ctg1_127	SNP
GCR_cBin9323_Ctg1_78	rs159402713	GCR_cBin9323_Ctg1_78	GCR_cBin9323_Ctg1_78	SNP
GCR_cBin9835_Ctg1_140	rs159402736	GCR_cBin9835_Ctg1_140	GCR_cBin9835_Ctg1_140	SNP
GCR_hBin20538_Ctg1_21	rs159403995	GCR_hBin20538_Ctg1_21	GCR_hBin20538_Ctg1_21	MSV3
GCR_hBin33809_Ctg1_106	rs159404018	GCR_hBin33809_Ctg1_106	GCR_hBin33809_Ctg1_106	SNP
Albumin1A713G
Albumin1TC1894
Albumin5G186T
AY388580_a_Chrom5	rs159407965
AY388582_a	rs159407966	AY388582_a
AY388585_a	rs159407967	AY388585_a
AY388587_a	rs159407969	AY388587_a
AY388588_a	rs159407970	AY388588_a
AY388589_a	rs159407971	AY388589_a
AY388591_a	rs159407972	AY388591_a
AY388592_a	rs159407973	AY388592_a
AY388594_a	rs159407974	AY388594_a
AY388595_a	rs159407975
AY388596_a	rs159407976	AY388596_a
AY388600_a	rs159407977	AY388600_a
AY388603_a	rs159407979	AY388603_a
AY388603_b	rs159407980	AY388603_b
BASS10_B7_F03_186	rs119097270	BASS10_B7_F03_186
BASS10_B7_F03_268	rs119097271	BASS10_B7_F03_268
BASS11_B7_G05_384	rs119097305	BASS11_B7_G05_384
BASS11_B7_G05_472	rs119097306	BASS11_B7_G05_472
BASS11_B7_G05_691	rs119097307	BASS11_B7_G05_691
BASS110_B6A_E06_264	rs119097274	BASS110_B6A_E06_264
BASS110_B7_E03_92	rs119097275	BASS110_B7_E03_92
BASS110_B7_F04_278		BASS110_B7_F04_278
BASS111_B7_A06_83	rs119097299	BASS111_B7_A06_83
BASS111_B7_B11_707	rs119097277	BASS111_B7_B11_707
BASS111_B7_D03_200	rs159407745
BASS111_B7_D03_286	rs119097317
BASS111_B7_D03_328	rs119097318	BASS111_B7_D03_328
BASS111_B7_D03_407	rs119097278	BASS111_B7_D03_407
BASS111_B7_D09_174	rs159407746	BASS111_B7_D09_174
BASS112_B7_A12_127	rs119097280	BASS112_B7_A12_127
BASS112_B7_A12_395	rs119097281	BASS112_B7_A12_395
BASS112_B7_F10_649	rs119097284	BASS112_B7_F10_649
BASS112_B7_H03_670	rs119097360
BASS113_B6A_E01_397	rs159407747	BASS113_B6A_E01_397
BASS113_B6A_F03_685	rs119097286	BASS113_B6A_F03_685
BASS113_B7_B04_193	rs159407748	BASS113_B7_B04_193
BASS113_B7_B04_724	rs119097305	BASS113_B7_B04_724
BASS113_B7_B10_353	rs119097372	BASS113_B7_B10_353
BASS113_B7_B10_576	rs119097356	BASS113_B7_B10_576
BASS114_B6A_B06_105	rs119097289	BASS114_B6A_B06_105
BASS114_B6A_B06_358	rs119097308	BASS114_B6A_B06_358
BASS114_B7_B09_196	rs119097290	BASS114_B7_B09_196
BASS114_B7_B09_399	rs119097291	BASS114_B7_B09_399
BASS114_B7_B09_644	rs119097292	BASS114_B7_B09_644
BASS117_B7_E02_384	rs119097341	BASS117_B7_E02_384
BASS117_B7_E02_480	rs119097294	BASS117_B7_E02_480
BASS117_B7_E04_554	rs119097295	BASS117_B7_E04_554
BASS117_B7_E04_685	rs119097296	BASS117_B7_E04_685
BASS117_B7_F06_591	rs119097297	BASS117_B7_F06_591
BASS117_B7_F06_677	rs119097298	BASS117_B7_F06_677
BASS117_B7_F12_575	rs119097299
BASS118_B7_B11_507	rs119097277	BASS118_B7_B11_507
BASS118_B7_B11_676	rs119097377	BASS118_B7_B11_676
BASS118_B7_B11_702	rs119097290	BASS118_B7_B11_702
BASS118_B7_F01_699	rs119097300	BASS118_B7_F01_699
BASS119_B7_A09_188	rs119097292	BASS119_B7_A09_188
BASS119_B7_A09_382	rs119097363	BASS119_B7_A09_382
BASS119_B7_A09_482	rs119097301	BASS119_B7_A09_482
BASS119_B7_E10_373	rs119097303	BASS119_B7_E10_373
BASS119_B7_H12_573	rs119097304	BASS119_B7_H12_573
BASS12_B7_B06_1050	rs119097332	BASS12_B7_B06_1050
BASS12_B7_B06_856	rs119097334	BASS12_B7_B06_856
BASS12_B7_B06_868	rs159407749	BASS12_B7_B06_868
BASS12_B7_G07_130	rs159407750	BASS12_B7_G07_130
BASS12_B7_G07_224	rs119097319	BASS12_B7_G07_224
BASS120_B7_E04_590	rs159407751	BASS120_B7_E04_590
BASS120_B7_F09_242	rs119097308	BASS120_B7_F09_242
BASS120_B7_F09_587	rs119097309	BASS120_B7_F09_587
BASS121_B7_D12_652	rs119097311
BASS121_B7_G07_476	rs159407752
BASS121_B7_G07_555	rs119097312	BASS121_B7_G07_555
BASS121_B7_G07_685	rs119097301	BASS121_B7_G07_685
BASS122_B7_C07_415	rs119097313	BASS122_B7_C07_415
BASS123_B7_B04_360	rs119097314	BASS123_B7_B04_360
BASS123_B7_C01_496	rs119097353	BASS123_B7_C01_496
BASS123_B7_C01_773	rs119097315	BASS123_B7_C01_773
BASS124_B7_D10_722	rs119097318	BASS124_B7_D10_722
BASS124_B7_E08_606	rs119097319	BASS124_B7_E08_606
BASS126_B7_D12_1074	rs119097300	BASS126_B7_D12_1074
BASS127_B7_A09_532	rs119097325	BASS127_B7_A09_532
BASS127_B7_E03_140	rs159407753	BASS127_B7_E03_140
BASS127_B7_E03_514	rs119097329	BASS127_B7_E03_514
BASS128_B7_A05_396	rs119097330	BASS128_B7_A05_396
BASS129_B7_H01_304	rs119097331	BASS129_B7_H01_304
BASS13_B7_B07_761	rs159407754	BASS13_B7_B07_761
BASS13_B7_D12_578	rs119097356	BASS13_B7_D12_578
BASS133_B7_B09_321	rs119097278	BASS133_B7_B09_321
BASS133_B7_F01_78	rs119097338	BASS133_B7_F01_78
BASS133_B7_H09_429	rs119097339	BASS133_B7_H09_429
BASS133_B7_H09_510	rs119097340	BASS133_B7_H09_510
BASS133_B7_H09_699	rs119097341	BASS133_B7_H09_699
BASS136_B7_E01_171	rs119097342	BASS136_B7_E01_171
BASS137_B7_G11_309	rs119097345	BASS137_B7_G11_309
BASS138_B7_B10_200	rs119097346	BASS138_B7_B10_200
BASS138_B7_B10_378	rs159407755	BASS138_B7_B10_378
BASS138_B7_E11_602	rs119097334	BASS138_B7_E11_602
BASS138_B7_F03_726	rs119097361
BASS138_B7_G02_640	rs119097348	BASS138_B7_G02_640
BASS139_B7_B07_214	rs119097349	BASS139_B7_B07_214
BASS139_B7_D11_322	rs119097350	BASS139_B7_D11_322
BASS139_B7_D11_512	rs119097351	BASS139_B7_D11_512
BASS139_B7_E01_105	rs119097352	BASS139_B7_E01_105
BASS139_B7_F02_390	rs119097353	BASS139_B7_F02_390
BASS139_B7_F02_405	rs119097284	BASS139_B7_F02_405
BASS14_B7_A02_640	rs119097361	BASS14_B7_A02_640
BASS14_B7_H03_681	rs119097363	BASS14_B7_H03_681
BASS140_B7_E09_544	rs119097345	BASS140_B7_E09_544
BASS141_B7_B10_108	rs119097358	BASS141_B7_B10_108
BASS141_B7_B10_270	rs119097359
BASS141_B7_B10_480	rs119097360	BASS141_B7_B10_480
BASS15_B7_A06_540	rs119097366	BASS15_B7_A06_540
BASS15_B7_A08_510	rs119097271	BASS15_B7_A08_510
BASS15_B7_B02_272	rs159407756	BASS15_B7_B02_272
BASS15_B7_D02_365	rs119097367	BASS15_B7_D02_365
BASS17_B7_C01_353	rs119097289	BASS17_B7_C01_353
BASS18_B7_C05_746	rs119097373	BASS18_B7_C05_746
BASS18_B7_C05_920	rs119097374	BASS18_B7_C05_920
BASS18_B7_C05_940	rs119097375	BASS18_B7_C05_940
BASS19_B7_F09_342	rs119097377	BASS19_B7_F09_342
BASS19_B7_G09_514	rs119097378	BASS19_B7_G09_514
ESTNV_12878_379	rs159406213	ESTNV_12878_379
ESTNV_12902_251	rs159406214	ESTNV_12902_251
ESTNV_12926_381	rs159404055	ESTNV_12926_381
ESTNV_13012_403	rs159406215	ESTNV_13012_403
ESTNV_13016_93	rs159404056	ESTNV_13016_93
ESTNV_13028_299	rs159406216	ESTNV_13028_299
ESTNV_13069_427	rs159401042
ESTNV_13100_175	rs159402877
ESTNV_13128_133	rs159406217	ESTNV_13128_133
ESTNV_13218_450	rs159402878	ESTNV_13218_450
ESTNV_13249_98	rs159404057	ESTNV_13249_98
ESTNV_13258_439	rs159404058	ESTNV_13258_439
ESTNV_13333_421	rs159401043	ESTNV_13333_421
ESTNV_13336_461	rs159402879	ESTNV_13336_461
ESTNV_13364_276	rs159401044	ESTNV_13364_276
ESTNV_13417_674	rs159404059	ESTNV_13417_674
ESTNV_13419_468	rs159404060	ESTNV_13419_468
ESTNV_13422_298	rs159402880	ESTNV_13422_298
ESTNV_13516_123	rs159404061
ESTNV_13522_223	rs159406218	ESTNV_13522_223
ESTNV_13561_307	rs159402881
ESTNV_13570_435	rs159401045	ESTNV_13570_435
ESTNV_13585_113	rs159401046	ESTNV_13585_113
ESTNV_13805_574	rs159406219	ESTNV_13805_574
ESTNV_13814_235	rs159406220	ESTNV_13814_235
ESTNV_13944_504	rs159401048	ESTNV_13944_504
ESTNV_13974_873	rs159404062	ESTNV_13974_873
ESTNV_13978_305	rs159402882	ESTNV_13978_305
ESTNV_13992_188	rs159401049	ESTNV_13992_188
ESTNV_14000_405	rs159401050	ESTNV_14000_405
ESTNV_14029_486	rs159401051	ESTNV_14029_486
ESTNV_14050_192	rs159406221
ESTNV_14089_241	rs159401052	ESTNV_14089_241
ESTNV_14101_629	rs159404064	ESTNV_14101_629
ESTNV_14156_103	rs159406222	ESTNV_14156_103
ESTNV_14208_491	rs159402883
ESTNV_14268_378	rs159402884	ESTNV_14268_378
ESTNV_14294_67	rs159404066	ESTNV_14294_67
ESTNV_14301_309	rs159406223	ESTNV_14301_309
ESTNV_14325_908	rs159404068	ESTNV_14325_908
ESTNV_14510_313	rs159402885	ESTNV_14510_313
ESTNV_14745_283	rs159406226	ESTNV_14745_283
ESTNV_14750_207	rs159404069
ESTNV_14750_92	rs159406227
ESTNV_14764_458	rs159404070	ESTNV_14764_458
ESTNV_14833_423	rs159406228	ESTNV_14833_423
ESTNV_14967_182	rs159404072
ESTNV_15037_70	rs159404073	ESTNV_15037_70
ESTNV_15088_181	rs159406229
ESTNV_15113_119	rs159404075	ESTNV_15113_119
ESTNV_15175_311	rs159402886
ESTNV_15243_422	rs159402887
ESTNV_15248_422	rs159406230	ESTNV_15248_422
ESTNV_15285_387	rs159404076	ESTNV_15285_387
ESTNV_15306_77	rs159404077
ESTNV_15783_204	rs159406232	ESTNV_15783_204
ESTNV_15831_94	rs159404079	ESTNV_15831_94
ESTNV_15891_902	rs159404080	ESTNV_15891_902
ESTNV_15958_472	rs159404081
ESTNV_16042_143	rs159404082
ESTNV_16073_100	rs159406233	ESTNV_16073_100
ESTNV_16102_259	rs159404084	ESTNV_16102_259
ESTNV_16145_162	rs159404085	ESTNV_16145_162
ESTNV_16174_211	rs159404086
ESTNV_16224_302	rs159404087
ESTNV_16237_331	rs159404088	ESTNV_16237_331
ESTNV_16328_377	rs159401055	ESTNV_16328_377
ESTNV_16335_449	rs159401056
ESTNV_16370_72	rs159406237	ESTNV_16370_72
ESTNV_16380_81	rs159406238
ESTNV_16423_173	rs159404090	ESTNV_16423_173
ESTNV_16485_143	rs159406239	ESTNV_16485_143
ESTNV_16524_81	rs159404091	ESTNV_16524_81
ESTNV_16555_312	rs159406240	ESTNV_16555_312
ESTNV_16605_226	rs159404092
ESTNV_16613_137	rs159406241	ESTNV_16613_137
ESTNV_16614_622	rs159404093	ESTNV_16614_622
ESTNV_16632_120	rs159406242	ESTNV_16632_120
ESTNV_16657_595	rs159404094	ESTNV_16657_595
ESTNV_16742_313	rs159404095	ESTNV_16742_313
ESTNV_16766_113	rs159404096	ESTNV_16766_113
ESTNV_16810_167	rs159406247	ESTNV_16810_167
ESTNV_16953_371	rs159404098	ESTNV_16953_371
ESTNV_17023_584	rs159406248	ESTNV_17023_584
ESTNV_17074_953	rs159404099	ESTNV_17074_953
ESTNV_17091_204	rs159404100
ESTNV_17115_120	rs159404101	ESTNV_17115_120
ESTNV_17126_935	rs159406249
ESTNV_17157_615	rs159406250	ESTNV_17157_615
ESTNV_17211_244	rs159404102	ESTNV_17211_244
ESTNV_17211_413	rs159404103	ESTNV_17211_413
ESTNV_17246_90	rs159404104	ESTNV_17246_90
ESTNV_17417_451	rs159406253	ESTNV_17417_451
ESTNV_17428_389	rs159404106
ESTNV_17447_230	rs159406255
ESTNV_17527_71	rs159404107	ESTNV_17527_71
ESTNV_17600_78	rs159404109	ESTNV_17600_78
ESTNV_17647_210	rs159404110	ESTNV_17647_210
ESTNV_17668_287	rs159404112	ESTNV_17668_287
ESTNV_17775_207	rs159404115	ESTNV_17775_207
ESTNV_17790_335	rs159406258
ESTNV_17790_335	rs159406258
ESTNV_17837_103	rs159404116	ESTNV_17837_103
ESTNV_17881_371	rs159404117	ESTNV_17881_371
ESTNV_17905_657	rs159406260
ESTNV_18010_624	rs159404118	ESTNV_18010_624
ESTNV_18093_348	rs159404120	ESTNV_18093_348
ESTNV_18264_285	rs159404121	ESTNV_18264_285
ESTNV_18264_90	rs159404122	ESTNV_18264_90
ESTNV_18458_404	rs159406261
ESTNV_18554_407	rs159406262	ESTNV_18554_407
ESTNV_18603_371	rs159401058	ESTNV_18603_371
ESTNV_18606_391	rs159404126
ESTNV_18696_207	rs159404127	ESTNV_18696_207
ESTNV_18697_306	rs159404128
ESTNV_18996_623	rs159404130	ESTNV_18996_623
ESTNV_19071_457	rs159406265	ESTNV_19071_457
ESTNV_19427_106	rs159404135	ESTNV_19427_106
ESTNV_19531_204	rs159404136
ESTNV_19560_73	rs159406271	ESTNV_19560_73
ESTNV_19627_365	rs159406272	ESTNV_19627_365
ESTNV_19653_283	rs159406273	ESTNV_19653_283
ESTNV_19820_181	rs159404139	ESTNV_19820_181
ESTNV_19829_509	rs159404140	ESTNV_19829_509
ESTNV_19861_125	rs159404141	ESTNV_19861_125
ESTNV_19996_365	rs159404142	ESTNV_19996_365
ESTNV_20098_519	rs159407987	ESTNV_20098_519
ESTNV_20137_59	rs159404144
ESTNV_20212_112	rs159404148
ESTNV_20218_62	rs159402889	ESTNV_20218_62
ESTNV_20306_378	rs159406277	ESTNV_20306_378
ESTNV_20525_311	rs159404151	ESTNV_20525_311
ESTNV_20546_277	rs159404152	ESTNV_20546_277
ESTNV_20565_254	rs159407988	ESTNV_20565_254
ESTNV_20578_223	rs159404153	ESTNV_20578_223
ESTNV_20578_482	rs159406279	ESTNV_20578_482
ESTNV_20594_1113	rs159406280	ESTNV_20594_1113
ESTNV_20616_78	rs159404154	ESTNV_20616_78
ESTNV_20647_245	rs159404155
ESTNV_20667_551	rs159406281	ESTNV_20667_551
ESTNV_20700_631	rs159406283	ESTNV_20700_631
ESTNV_21129_194	rs159404156
ESTNV_21177_366	rs159406287	ESTNV_21177_366
ESTNV_21177_562	rs159407989	ESTNV_21177_562
ESTNV_21220_218	rs159406288	ESTNV_21220_218
ESTNV_21240_231	rs159404158
ESTNV_21259_337	rs159406290	ESTNV_21259_337
ESTNV_21307_402	rs159406291	ESTNV_21307_402
ESTNV_21396_116	rs159406292	ESTNV_21396_116
ESTNV_21489_151	rs159404159	ESTNV_21489_151
ESTNV_21539_653	rs159406293
ESTNV_21694_208	rs159406294	ESTNV_21694_208
ESTNV_21848_465	rs159406296
ESTNV_21930_583	rs159406297	ESTNV_21930_583
ESTNV_22097_485	rs159402890	ESTNV_22097_485
ESTNV_22249_490	rs159402891	ESTNV_22249_490
ESTNV_22267_123	rs159404164	ESTNV_22267_123
ESTNV_22297_283	rs159406298	ESTNV_22297_283
ESTNV_22297_524	rs159406299	ESTNV_22297_524
ESTNV_22306_141	rs159406300	ESTNV_22306_141
ESTNV_22319_435	rs159404165	ESTNV_22319_435
ESTNV_22321_215	rs159406302
ESTNV_22323_443	rs159406303	ESTNV_22323_443
ESTNV_22379_430	rs159406304	ESTNV_22379_430
ESTNV_22385_241	rs159404166	ESTNV_22385_241
ESTNV_22395_848	rs159404167	ESTNV_22395_848
ESTNV_22405_619	rs159404169	ESTNV_22405_619
ESTNV_22405_737	rs159406305	ESTNV_22405_737
ESTNV_22417_469	rs159406306	ESTNV_22417_469
ESTNV_22419_604	rs159406307	ESTNV_22419_604
ESTNV_22435_210	rs159404170	ESTNV_22435_210
ESTNV_22446_406	rs159402892	ESTNV_22446_406
ESTNV_22452_442	rs159404171	ESTNV_22452_442
ESTNV_22510_981	rs159406308
ESTNV_22512_259	rs159404173
ESTNV_22521_350	rs159404174
ESTNV_22558_237	rs159404175	ESTNV_22558_237
ESTNV_22560_417	rs159401063	ESTNV_22560_417
ESTNV_22580_1045	rs159406309
ESTNV_22580_805	rs159404176	ESTNV_22580_805
ESTNV_22580_922	rs159406310
ESTNV_22592_400	rs159406311	ESTNV_22592_400
ESTNV_22602_481	rs159406312
ESTNV_22606_272	rs159404177
ESTNV_22609_355	rs159406313	ESTNV_22609_355
ESTNV_22611_642	rs159406314	ESTNV_22611_642
ESTNV_22623_238	rs159404179	ESTNV_22623_238
ESTNV_22661_681	rs159406315	ESTNV_22661_681
ESTNV_22696_678	rs159406316	ESTNV_22696_678
ESTNV_22731_353	rs159401065
ESTNV_22761_52	rs159404181	ESTNV_22761_52
ESTNV_22829_341	rs159406318	ESTNV_22829_341
ESTNV_22894_922	rs159406319	ESTNV_22894_922
ESTNV_22917_549	rs159404182	ESTNV_22917_549
ESTNV_22938_366	rs159401066	ESTNV_22938_366
ESTNV_22983_475	rs159401067	ESTNV_22983_475
ESTNV_22986_1059	rs159406321	ESTNV_22986_1059
ESTNV_22997_260	rs159404183	ESTNV_22997_260
ESTNV_23098_128	rs159406324	ESTNV_23098_128
ESTNV_23136_481	rs159401068	ESTNV_23136_481
ESTNV_23230_218	rs159404186	ESTNV_23230_218
ESTNV_23281_608	rs159406325
ESTNV_23285_157	rs159402894	ESTNV_23285_157
ESTNV_23296_180	rs159404187	ESTNV_23296_180
ESTNV_23299_788	rs159404188
ESTNV_23338_93	rs159406326	ESTNV_23338_93
ESTNV_23382_236	rs159406327	ESTNV_23382_236
ESTNV_23383_388	rs159402895	ESTNV_23383_388
ESTNV_23390_339	rs159406328	ESTNV_23390_339
ESTNV_23406_304	rs159404192	ESTNV_23406_304
ESTNV_23431_381	rs159404193	ESTNV_23431_381
ESTNV_23446_534	rs159406329	ESTNV_23446_534
ESTNV_23453_511	rs159404194
ESTNV_23454_358	rs159402896	ESTNV_23454_358
ESTNV_23463_496	rs159406330
ESTNV_23464_335	rs159404195	ESTNV_23464_335
ESTNV_23472_194	rs159404196	ESTNV_23472_194
ESTNV_23481_173	rs159402897	ESTNV_23481_173
ESTNV_23515_266	rs159404197	ESTNV_23515_266
ESTNV_23526_412	rs159406331
ESTNV_23544_330	rs159407990	ESTNV_23544_330
ESTNV_23548_451	rs159401070	ESTNV_23548_451
ESTNV_23548_82	rs159406332	ESTNV_23548_82
ESTNV_23551_596	rs159406333	ESTNV_23551_596
ESTNV_23557_1342	rs159406334	ESTNV_23557_1342
ESTNV_23559_399	rs159402898
ESTNV_23559_573	rs159404200	ESTNV_23559_573
ESTNV_23562_420	rs159406335	ESTNV_23562_420
ESTNV_23580_687	rs159404201	ESTNV_23580_687
ESTNV_23587_307	rs159404202	ESTNV_23587_307
ESTNV_23604_249	rs159404203	ESTNV_23604_249
ESTNV_23622_155	rs159406336	ESTNV_23622_155
ESTNV_23627_165	rs159406337
ESTNV_23675_228	rs159404204	ESTNV_23675_228
ESTNV_23683_596	rs159404205	ESTNV_23683_596
ESTNV_23703_531	rs159406338	ESTNV_23703_531
ESTNV_23705_128	rs159404207
ESTNV_23711_205	rs159406339	ESTNV_23711_205
ESTNV_23712_244	rs159404208	ESTNV_23712_244
ESTNV_23712_347	rs159406340
ESTNV_23712_467	rs159404209
ESTNV_23739_381	rs159404212	ESTNV_23739_381
ESTNV_23742_349	rs159401071	ESTNV_23742_349
ESTNV_23780_358	rs159406342	ESTNV_23780_358
ESTNV_23790_145	rs159406343	ESTNV_23790_145
ESTNV_23791_529	rs159406344	ESTNV_23791_529
ESTNV_23861_220	rs159406345	ESTNV_23861_220
ESTNV_23899_245	rs159404213
ESTNV_23914_404	rs159404214	ESTNV_23914_404
ESTNV_23946_297	rs159404215
ESTNV_23983_141	rs159404216	ESTNV_23983_141
ESTNV_23983_288	rs159404217	ESTNV_23983_288
ESTNV_23996_351	rs159402899	ESTNV_23996_351
ESTNV_24004_146	rs159404219	ESTNV_24004_146
ESTNV_24005_495	rs159406347	ESTNV_24005_495
ESTNV_24073_395	rs159404220
ESTNV_24077_66	rs159406348	ESTNV_24077_66
ESTNV_24083_379	rs159402900	ESTNV_24083_379
ESTNV_24131_116	rs159404221	ESTNV_24131_116
ESTNV_24132_394	rs159404222	ESTNV_24132_394
ESTNV_24170_237	rs159406349	ESTNV_24170_237
ESTNV_24222_162	rs159406351
ESTNV_24233_241	rs159406352	ESTNV_24233_241
ESTNV_24241_102	rs159406353	ESTNV_24241_102
ESTNV_24320_232	rs159404226	ESTNV_24320_232
ESTNV_24363_306	rs159402901	ESTNV_24363_306
ESTNV_24376_271	rs159404227	ESTNV_24376_271
ESTNV_24398_743	rs159404228
ESTNV_24404_957	rs159404229
ESTNV_24432_409	rs159402902	ESTNV_24432_409
ESTNV_24496_456	rs159404231	ESTNV_24496_456
ESTNV_24505_142	rs159404232	ESTNV_24505_142
ESTNV_24515_297	rs159406357	ESTNV_24515_297
ESTNV_24550_167	rs159404233
ESTNV_24561_296	rs159404235	ESTNV_24561_296
ESTNV_24564_504	rs159404236	ESTNV_24564_504
ESTNV_24568_291	rs159404237	ESTNV_24568_291
ESTNV_24573_806	rs159404238	ESTNV_24573_806
ESTNV_24590_55	rs159404239
ESTNV_24613_246	rs159404240	ESTNV_24613_246
ESTNV_24660_352	rs159406359	ESTNV_24660_352
ESTNV_24681_302	rs159406360
ESTNV_24752_295	rs159406362
ESTNV_24780_461	rs159406364	ESTNV_24780_461
ESTNV_24797_128	rs159404243	ESTNV_24797_128
ESTNV_24819_592	rs159406365	ESTNV_24819_592
ESTNV_24825_532	rs159404244	ESTNV_24825_532
ESTNV_24834_242	rs159406366	ESTNV_24834_242
ESTNV_24857_790	rs159406367	ESTNV_24857_790
ESTNV_24864_600	rs159406368
ESTNV_24873_94	rs159406369	ESTNV_24873_94
ESTNV_24907_628	rs159404246
ESTNV_24924_468	rs159404247	ESTNV_24924_468
ESTNV_24962_278	rs159404248
ESTNV_24999_794	rs159406370	ESTNV_24999_794
ESTNV_25000_597	rs159406371	ESTNV_25000_597
ESTNV_25020_891	rs159404249	ESTNV_25020_891
ESTNV_25043_92	rs159404250
ESTNV_25061_157	rs159404251
ESTNV_25066_386	rs159406372	ESTNV_25066_386
ESTNV_25113_1234	rs159406375	ESTNV_25113_1234
ESTNV_25127_174	rs159404252	ESTNV_25127_174
ESTNV_25173_344	rs159406378	ESTNV_25173_344
ESTNV_25174_195	rs159404253	ESTNV_25174_195
ESTNV_25174_579	rs159404254	ESTNV_25174_579
ESTNV_25199_261	rs159406379	ESTNV_25199_261
ESTNV_25207_614	rs159406380	ESTNV_25207_614
ESTNV_25321_192	rs159406382	ESTNV_25321_192
ESTNV_25367_565	rs159406383	ESTNV_25367_565
ESTNV_25380_185	rs159406384
ESTNV_25398_289	rs159404261	ESTNV_25398_289
ESTNV_25399_259	rs159406385	ESTNV_25399_259
ESTNV_25431_627	rs159406386
ESTNV_25442_538	rs159404263	ESTNV_25442_538
ESTNV_25443_600	rs159406387	ESTNV_25443_600
ESTNV_25477_135	rs159406388	ESTNV_25477_135
ESTNV_25511_539	rs159404264	ESTNV_25511_539
ESTNV_25525_410	rs159406390	ESTNV_25525_410
ESTNV_25537_258	rs159404266	ESTNV_25537_258
ESTNV_25560_280	rs159406391	ESTNV_25560_280
ESTNV_25601_615	rs159406393	ESTNV_25601_615
ESTNV_25641_253	rs159404269	ESTNV_25641_253
ESTNV_25685_546	rs159406396	ESTNV_25685_546
ESTNV_25689_424	rs159404270
ESTNV_25749_195	rs159404271
ESTNV_25771_419	rs159404272	ESTNV_25771_419
ESTNV_25780_520	rs159406397	ESTNV_25780_520
ESTNV_25790_657	rs159404273	ESTNV_25790_657
ESTNV_25792_446	rs159404274	ESTNV_25792_446
ESTNV_25792_698	rs159406398	ESTNV_25792_698
ESTNV_25799_407	rs159406399	ESTNV_25799_407
ESTNV_25849_151	rs159406400
ESTNV_25867_164	rs159406401
ESTNV_25889_239	rs159404277	ESTNV_25889_239
ESTNV_25891_245	rs159404278	ESTNV_25891_245
ESTNV_25906_998	rs159406402
ESTNV_25919_128	rs159406403
ESTNV_25923_843	rs159404280	ESTNV_25923_843
ESTNV_25950_262	rs159406405	ESTNV_25950_262
ESTNV_25962_1153	rs159404282	ESTNV_25962_1153
ESTNV_25964_603	rs159404283	ESTNV_25964_603
ESTNV_26007_570	rs159404284	ESTNV_26007_570
ESTNV_26008_459	rs159406406	ESTNV_26008_459
ESTNV_26019_72	rs159406407	ESTNV_26019_72
ESTNV_26033_1130	rs159404285
ESTNV_26088_606	rs159404287	ESTNV_26088_606
ESTNV_26105_313	rs159404288	ESTNV_26105_313
ESTNV_26228_496	rs159401077
ESTNV_26236_134	rs159404292
ESTNV_26237_290	rs159404293	ESTNV_26237_290
ESTNV_26262_564	rs159406411
ESTNV_26306_372	rs159404294
ESTNV_26330_1071	rs159404295	ESTNV_26330_1071
ESTNV_26342_454	rs159406412
ESTNV_26350_156	rs159404296	ESTNV_26350_156
ESTNV_26402_575	rs159406414
ESTNV_26406_203	rs159406415
ESTNV_26431_424	rs159406416	ESTNV_26431_424
ESTNV_26437_1349	rs159404298	ESTNV_26437_1349
ESTNV_26441_1376	rs159406417	ESTNV_26441_1376
ESTNV_26441_575	rs159404299	ESTNV_26441_575
ESTNV_26459_133	rs159404301
ESTNV_26466_321	rs159404302
ESTNV_26482_509	rs159401078
ESTNV_26484_573	rs159404303	ESTNV_26484_573
ESTNV_26487_583	rs159404304	ESTNV_26487_583
ESTNV_26500_356	rs159404305	ESTNV_26500_356
ESTNV_26510_633	rs159406418	ESTNV_26510_633
ESTNV_26532_660	rs159404306	ESTNV_26532_660
ESTNV_26544_1247	rs159404307	ESTNV_26544_1247
ESTNV_26613_1280	rs159404309
ESTNV_26616_500	rs159401079	ESTNV_26616_500
ESTNV_26621_493	rs159404310	ESTNV_26621_493
ESTNV_26633_350	rs159406420	ESTNV_26633_350
ESTNV_26637_285	rs159404312	ESTNV_26637_285
ESTNV_26648_379	rs159404313
ESTNV_26650_383	rs159401080	ESTNV_26650_383
ESTNV_26671_385	rs159401081	ESTNV_26671_385
ESTNV_26718_947	rs159406423	ESTNV_26718_947
ESTNV_26751_77	rs159406424	ESTNV_26751_77
ESTNV_26758_619	rs159406425	ESTNV_26758_619
ESTNV_26771_357	rs159406426	ESTNV_26771_357
ESTNV_26787_1038	rs159404314	ESTNV_26787_1038
ESTNV_26798_211	rs159404315	ESTNV_26798_211
ESTNV_26812_369	rs159402905	ESTNV_26812_369
ESTNV_26812_629	rs159404317	ESTNV_26812_629
ESTNV_26821_270	rs159404318
ESTNV_26827_412	rs159404319	ESTNV_26827_412
ESTNV_26864_280	rs159401082
ESTNV_26864_280	rs159401082
ESTNV_26873_901	rs159406428	ESTNV_26873_901
ESTNV_26881_400	rs159404320	ESTNV_26881_400
ESTNV_26894_524	rs159404321	ESTNV_26894_524
ESTNV_26953_522	rs159406430
ESTNV_26962_1046	rs159406431	ESTNV_26962_1046
ESTNV_26964_592	rs159404323	ESTNV_26964_592
ESTNV_26970_59	rs159404325	ESTNV_26970_59
ESTNV_26979_270	rs159402906	ESTNV_26979_270
ESTNV_26994_314	rs159402907	ESTNV_26994_314
ESTNV_26999_214	rs159401084	ESTNV_26999_214
ESTNV_27042_601	rs159406433	ESTNV_27042_601
ESTNV_27052_377	rs159404327	ESTNV_27052_377
ESTNV_27066_1033	rs159404328
ESTNV_27066_876	rs159404329
ESTNV_27069_301	rs159404330	ESTNV_27069_301
ESTNV_27081_431	rs159401085	ESTNV_27081_431
ESTNV_27092_253	rs159404331	ESTNV_27092_253
ESTNV_27094_533	rs159404332	ESTNV_27094_533
ESTNV_27109_438	rs159406434	ESTNV_27109_438
ESTNV_27149_420	rs159406435
ESTNV_27164_97	rs159406436
ESTNV_27182_609	rs159404334	ESTNV_27182_609
ESTNV_27183_516	rs159406437	ESTNV_27183_516
ESTNV_27211_160	rs159406439	ESTNV_27211_160
ESTNV_27219_331	rs159404335
ESTNV_27237_290	rs159404336
ESTNV_27242_211	rs159404337	ESTNV_27242_211
ESTNV_27262_178	rs159404339	ESTNV_27262_178
ESTNV_27266_268	rs159404340
ESTNV_27266_390	rs159404341
ESTNV_27268_490	rs159404342	ESTNV_27268_490
ESTNV_27280_539	rs159404343	ESTNV_27280_539
ESTNV_27294_414	rs159406441
ESTNV_27323_159	rs159404347	ESTNV_27323_159
ESTNV_27336_508	rs159404348	ESTNV_27336_508
ESTNV_27356_154	rs159406442
ESTNV_27356_318	rs159406443
ESTNV_27361_94	rs159406444	ESTNV_27361_94
ESTNV_27392_422	rs159406445
ESTNV_27411_289	rs159402909	ESTNV_27411_289
ESTNV_27413_1015	rs159404352
ESTNV_27414_224	rs159404353	ESTNV_27414_224
ESTNV_27423_1033	rs159404354	ESTNV_27423_1033
ESTNV_27431_454	rs159406446	ESTNV_27431_454
ESTNV_27437_1281	rs159406447	ESTNV_27437_1281
ESTNV_27444_1104	rs159404356	ESTNV_27444_1104
ESTNV_27446_341	rs159404357
ESTNV_27467_282	rs159406448	ESTNV_27467_282
ESTNV_27471_81	rs159406449	ESTNV_27471_81
ESTNV_27492_1324	rs159404360	ESTNV_27492_1324
ESTNV_27501_1122	rs159404361
ESTNV_27520_353	rs159406450	ESTNV_27520_353
ESTNV_27528_1022	rs159406451	ESTNV_27528_1022
ESTNV_27538_594	rs159404362	ESTNV_27538_594
ESTNV_27544_95	rs159406452	ESTNV_27544_95
ESTNV_27556_379	rs159402910	ESTNV_27556_379
ESTNV_27571_558	rs159404364	ESTNV_27571_558
ESTNV_27572_273	rs159404365	ESTNV_27572_273
ESTNV_27614_300	rs159406453
ESTNV_27616_150	rs159404368	ESTNV_27616_150
ESTNV_27620_622	rs159404369	ESTNV_27620_622
ESTNV_27648_141	rs159406454
ESTNV_27649_512	rs159404370
ESTNV_27670_478	rs159404372
ESTNV_27723_1409	rs159404373	ESTNV_27723_1409
ESTNV_27727_108	rs159404374
ESTNV_27729_435	rs159406456	ESTNV_27729_435
ESTNV_27731_62	rs159404375
ESTNV_27736_308	rs159406457	ESTNV_27736_308
ESTNV_27741_379	rs159404376	ESTNV_27741_379
ESTNV_27780_352	rs159404377	ESTNV_27780_352
ESTNV_27784_522	rs159406459	ESTNV_27784_522
ESTNV_27795_301	rs159404379	ESTNV_27795_301
ESTNV_27802_229	rs159404380	ESTNV_27802_229
ESTNV_27803_242	rs159404381	ESTNV_27803_242
ESTNV_27839_414	rs159406461
ESTNV_27851_583	rs159404384	ESTNV_27851_583
ESTNV_27883_858	rs159406463	ESTNV_27883_858
ESTNV_27892_178	rs159404386	ESTNV_27892_178
ESTNV_27898_719	rs159406465	ESTNV_27898_719
ESTNV_27903_408	rs159404387	ESTNV_27903_408
ESTNV_27925_445	rs159406466	ESTNV_27925_445
ESTNV_27933_1148	rs159406467	ESTNV_27933_1148
ESTNV_27944_196	rs159404389	ESTNV_27944_196
ESTNV_27981_308	rs159404392
ESTNV_28028_558	rs159404394
ESTNV_28034_927	rs159406470	ESTNV_28034_927
ESTNV_28049_192	rs159406471	ESTNV_28049_192
ESTNV_28052_855	rs159406473	ESTNV_28052_855
ESTNV_28059_635	rs159404395	ESTNV_28059_635
ESTNV_28061_763	rs159404396
ESTNV_28071_471	rs159404397	ESTNV_28071_471
ESTNV_28097_293	rs159404400	ESTNV_28097_293
ESTNV_28108_776	rs159404401	ESTNV_28108_776
ESTNV_28113_144	rs159404402	ESTNV_28113_144
ESTNV_28113_319	rs159404403	ESTNV_28113_319
ESTNV_28129_298	rs159404404	ESTNV_28129_298
ESTNV_28135_402	rs159404405
ESTNV_28135_544	rs159406475	ESTNV_28135_544
ESTNV_28144_328	rs159406476	ESTNV_28144_328
ESTNV_28144_760	rs159406477	ESTNV_28144_760
ESTNV_28146_651	rs159404407	ESTNV_28146_651
ESTNV_28147_868	rs159404408	ESTNV_28147_868
ESTNV_28151_166	rs159404409	ESTNV_28151_166
ESTNV_28153_52	rs159406478	ESTNV_28153_52
ESTNV_28163_251	rs159404411
ESTNV_28175_275	rs159404413
ESTNV_28184_937	rs159404414
ESTNV_28191_196	rs159406480	ESTNV_28191_196
ESTNV_28208_609	rs159406481
ESTNV_28210_159	rs159404415	ESTNV_28210_159
ESTNV_28214_231	rs159406482	ESTNV_28214_231
ESTNV_28224_523	rs159404416
ESTNV_28225_885	rs159406485	ESTNV_28225_885
ESTNV_28229_1264	rs159404417	ESTNV_28229_1264
ESTNV_28248_676	rs159406486
ESTNV_28254_132	rs159406487	ESTNV_28254_132
ESTNV_28270_603	rs159404418	ESTNV_28270_603
ESTNV_28304_221	rs159406489
ESTNV_28312_154	rs159406490	ESTNV_28312_154
ESTNV_28336_1465	rs159406491
ESTNV_28346_293	rs159406492	ESTNV_28346_293
ESTNV_28366_1826	rs159404421	ESTNV_28366_1826
ESTNV_28373_356	rs159404422	ESTNV_28373_356
ESTNV_28388_51	rs159404423	ESTNV_28388_51
ESTNV_28398_290	rs159406495
ESTNV_28438_568	rs159404424
ESTNV_28443_245	rs159404425	ESTNV_28443_245
ESTNV_28459_118	rs159406497	ESTNV_28459_118
ESTNV_28460_586	rs159404426	ESTNV_28460_586
ESTNV_28462_353	rs159404427
ESTNV_28462_644	rs159404428
ESTNV_28472_524	rs159404429	ESTNV_28472_524
ESTNV_28475_104	rs159404430	ESTNV_28475_104
ESTNV_28497_350	rs159404431
ESTNV_28503_327	rs159406498	ESTNV_28503_327
ESTNV_28503_575	rs159404432	ESTNV_28503_575
ESTNV_28515_410	rs159404433	ESTNV_28515_410
ESTNV_28531_364	rs159406499	ESTNV_28531_364
ESTNV_28535_477	rs159406500
ESTNV_28566_397	rs159406501	ESTNV_28566_397
ESTNV_28577_526	rs159404437	ESTNV_28577_526
ESTNV_28584_983	rs159406502
ESTNV_28627_455	rs159406503	ESTNV_28627_455
ESTNV_28633_1315	rs159406504	ESTNV_28633_1315
ESTNV_28637_346	rs159404440	ESTNV_28637_346
ESTNV_28684_665	rs159406507	ESTNV_28684_665
ESTNV_28687_428	rs159406508	ESTNV_28687_428
ESTNV_28692_531	rs159404441
ESTNV_28701_207	rs159404442
ESTNV_28708_429	rs159406509
ESTNV_28718_598	rs159404443	ESTNV_28718_598
ESTNV_28735_136	rs159406510
ESTNV_28743_828	rs159404444	ESTNV_28743_828
ESTNV_28793_1230	rs159404446	ESTNV_28793_1230
ESTNV_28800_1030	rs159404448
ESTNV_28834_300	rs159404449	ESTNV_28834_300
ESTNV_28840_797	rs159404450	ESTNV_28840_797
ESTNV_28856_783	rs159404451	ESTNV_28856_783
ESTNV_28880_179	rs159406513	ESTNV_28880_179
ESTNV_28882_784	rs159406514	ESTNV_28882_784
ESTNV_28911_1123	rs159404454
ESTNV_28918_557	rs159404455	ESTNV_28918_557
ESTNV_28929_421	rs159404456	ESTNV_28929_421
ESTNV_28932_668	rs159404457	ESTNV_28932_668
ESTNV_28937_387	rs159404458	ESTNV_28937_387
ESTNV_28961_1146	rs159406518	ESTNV_28961_1146
ESTNV_28965_1177	rs159406519	ESTNV_28965_1177
ESTNV_28966_1171	rs159404459	ESTNV_28966_1171
ESTNV_28985_551	rs159406520	ESTNV_28985_551
ESTNV_28985_758	rs159406521	ESTNV_28985_758
ESTNV_28987_832	rs159404460	ESTNV_28987_832
ESTNV_29031_51	rs159404462
ESTNV_29033_400	rs159406523	ESTNV_29033_400
ESTNV_29037_449	rs159404463	ESTNV_29037_449
ESTNV_29038_680	rs159406524	ESTNV_29038_680
ESTNV_29052_323	rs159404466	ESTNV_29052_323
ESTNV_29069_659	rs159406525
ESTNV_29079_90	rs159406527	ESTNV_29079_90
ESTNV_29081_545	rs159406528	ESTNV_29081_545
ESTNV_29084_190	rs159404468	ESTNV_29084_190
ESTNV_29085_178	rs159406529	ESTNV_29085_178
ESTNV_29088_160	rs159404469	ESTNV_29088_160
ESTNV_29110_618	rs159404471
ESTNV_29114_977	rs159406532	ESTNV_29114_977
ESTNV_29120_555	rs159406533
ESTNV_29129_700	rs159404472	ESTNV_29129_700
ESTNV_29144_65	rs159406535	ESTNV_29144_65
ESTNV_29152_357	rs159406536
ESTNV_29156_438	rs159406537	ESTNV_29156_438
ESTNV_29156_850	rs159406538	ESTNV_29156_850
ESTNV_29161_372	rs159406539	ESTNV_29161_372
ESTNV_29167_345	rs159404474	ESTNV_29167_345
ESTNV_29170_170	rs159404475	ESTNV_29170_170
ESTNV_29170_488	rs159402911
ESTNV_29202_277	rs159404476	ESTNV_29202_277
ESTNV_29209_356	rs159406540	ESTNV_29209_356
ESTNV_29209_456	rs159402912
ESTNV_29217_1501	rs159404480	ESTNV_29217_1501
ESTNV_29217_873	rs159407995	ESTNV_29217_873
ESTNV_29224_109	rs159404481	ESTNV_29224_109
ESTNV_29228_811	rs159404482	ESTNV_29228_811
ESTNV_29234_195	rs159404483	ESTNV_29234_195
ESTNV_29240_385	rs159406541	ESTNV_29240_385
ESTNV_29283_367	rs159406542	ESTNV_29283_367
ESTNV_29295_468	rs159401089	ESTNV_29295_468
ESTNV_29296_178	rs159407996	ESTNV_29296_178
ESTNV_29299_371	rs159401090	ESTNV_29299_371
ESTNV_29345_441	rs159401091	ESTNV_29345_441
ESTNV_29346_496	rs159404488	ESTNV_29346_496
ESTNV_29361_89	rs159404490	ESTNV_29361_89
ESTNV_29366_587	rs159406543	ESTNV_29366_587
ESTNV_29368_168	rs159406544	ESTNV_29368_168
ESTNV_29373_262	rs159401092
ESTNV_29386_467	rs159404491
ESTNV_29391_150	rs159404492	ESTNV_29391_150
ESTNV_29394_510	rs159404493	ESTNV_29394_510
ESTNV_29401_401	rs159406545	ESTNV_29401_401
ESTNV_29402_888	rs159406547	ESTNV_29402_888
ESTNV_29403_553	rs159404494	ESTNV_29403_553
ESTNV_29405_829	rs159404495	ESTNV_29405_829
ESTNV_29406_497	rs159404496	ESTNV_29406_497
ESTNV_29412_354	rs159404498	ESTNV_29412_354
ESTNV_29418_1240	rs159404500
ESTNV_29441_997	rs159406552	ESTNV_29441_997
ESTNV_29445_501	rs159406553
ESTNV_29458_67	rs159404501	ESTNV_29458_67
ESTNV_29462_1162	rs159404502
ESTNV_29489_194	rs159406554	ESTNV_29489_194
ESTNV_29498_402	rs159406555
ESTNV_29541_288	rs159404507	ESTNV_29541_288
ESTNV_29541_872	rs159406557	ESTNV_29541_872
ESTNV_29544_441	rs159401093
ESTNV_29568_184	rs159404510	ESTNV_29568_184
ESTNV_29571_302	rs159404511	ESTNV_29571_302
ESTNV_29572_661	rs159404512	ESTNV_29572_661
ESTNV_29588_1459	rs159404513	ESTNV_29588_1459
ESTNV_29594_77	rs159404514
ESTNV_29605_170	rs159406558	ESTNV_29605_170
ESTNV_29638_375	rs159404516
ESTNV_29648_198	rs159406559	ESTNV_29648_198
ESTNV_29649_636	rs159404517	ESTNV_29649_636
ESTNV_29652_1809	rs159404518
ESTNV_29659_1478	rs159404519
ESTNV_29664_1070	rs159406560
ESTNV_29669_1247	rs159404520	ESTNV_29669_1247
ESTNV_29680_674	rs159404521	ESTNV_29680_674
ESTNV_29683_317	rs159401095	ESTNV_29683_317
ESTNV_29683_508	rs159401096	ESTNV_29683_508
ESTNV_29703_292	rs159406563
ESTNV_29703_831	rs159406564	ESTNV_29703_831
ESTNV_29704_289	rs159404523	ESTNV_29704_289
ESTNV_29706_500	rs159404524
ESTNV_29707_992	rs159406565	ESTNV_29707_992
ESTNV_29730_82	rs159404525	ESTNV_29730_82
ESTNV_29749_507	rs159404526	ESTNV_29749_507
ESTNV_29766_750	rs159404528	ESTNV_29766_750
ESTNV_29787_212	rs159404529	ESTNV_29787_212
ESTNV_29790_168	rs159404530	ESTNV_29790_168
ESTNV_29794_375	rs159404531
ESTNV_29795_449	rs159406568	ESTNV_29795_449
ESTNV_29799_456	rs159406569	ESTNV_29799_456
ESTNV_29815_1051	rs159404532
ESTNV_29818_733	rs159406571	ESTNV_29818_733
ESTNV_29821_419	rs159406573
ESTNV_29828_495	rs159404533
ESTNV_29843_661	rs159406575	ESTNV_29843_661
ESTNV_29846_236	rs159404535	ESTNV_29846_236
ESTNV_29851_266	rs159406577	ESTNV_29851_266
ESTNV_29854_323	rs159404536	ESTNV_29854_323
ESTNV_29877_67	rs159406579
ESTNV_29897_904	rs159406580	ESTNV_29897_904
ESTNV_29909_624	rs159404539	ESTNV_29909_624
ESTNV_29920_612	rs159404540	ESTNV_29920_612
ESTNV_29924_757	rs159404542	ESTNV_29924_757
ESTNV_29932_1161	rs159406581	ESTNV_29932_1161
ESTNV_29962_757	rs159406582
ESTNV_29965_1263	rs159404544
ESTNV_29967_108	rs159406583	ESTNV_29967_108
ESTNV_29977_638	rs159404547	ESTNV_29977_638
ESTNV_29979_824	rs159406584	ESTNV_29979_824
ESTNV_29983_786	rs159404548	ESTNV_29983_786
ESTNV_30013_731	rs159404549	ESTNV_30013_731
ESTNV_30017_158	rs159404550	ESTNV_30017_158
ESTNV_30035_86	rs159406590	ESTNV_30035_86
ESTNV_30036_776	rs159404551
ESTNV_30075_59	rs159404553	ESTNV_30075_59
ESTNV_30088_559	rs159406592	ESTNV_30088_559
ESTNV_30098_223	rs159404554	ESTNV_30098_223
ESTNV_30098_348	rs159404555
ESTNV_30100_1196	rs159404557	ESTNV_30100_1196
ESTNV_30104_793	rs159406593
ESTNV_30111_337	rs159404558	ESTNV_30111_337
ESTNV_30117_771	rs159404559	ESTNV_30117_771
ESTNV_30121_652	rs159406595	ESTNV_30121_652
ESTNV_30122_120	rs159406596	ESTNV_30122_120
ESTNV_30124_955	rs159406597
ESTNV_30132_66	rs159404561	ESTNV_30132_66
ESTNV_30166_762	rs159404563	ESTNV_30166_762
ESTNV_30258_90	rs159404564	ESTNV_30258_90
ESTNV_30276_714	rs159404566	ESTNV_30276_714
ESTNV_30276_856	rs159406600	ESTNV_30276_856
ESTNV_30286_404	rs159404567	ESTNV_30286_404
ESTNV_30291_631	rs159404568	ESTNV_30291_631
ESTNV_30293_655	rs159406601	ESTNV_30293_655
ESTNV_30295_64	rs159406602
ESTNV_30302_546	rs159406603	ESTNV_30302_546
ESTNV_30324_147	rs159406605	ESTNV_30324_147
ESTNV_30332_660	rs159406606
ESTNV_30333_579	rs159404574	ESTNV_30333_579
ESTNV_30339_661	rs159404575	ESTNV_30339_661
ESTNV_30347_1246	rs159406608	ESTNV_30347_1246
ESTNV_30347_550	rs159404577	ESTNV_30347_550
ESTNV_30354_106	rs159404578	ESTNV_30354_106
ESTNV_30380_243	rs159404579	ESTNV_30380_243
ESTNV_30380_403	rs159404580	ESTNV_30380_403
ESTNV_30400_916	rs159404581
ESTNV_30406_1294	rs159406609
ESTNV_30411_506	rs159404582	ESTNV_30411_506
ESTNV_30414_111	rs159406610
ESTNV_30427_157	rs159404583
ESTNV_30441_1487	rs159406612
ESTNV_30450_387	rs159401097
ESTNV_30452_1210	rs159404584	ESTNV_30452_1210
ESTNV_30464_1225	rs159404586	ESTNV_30464_1225
ESTNV_30466_1431	rs159404587
ESTNV_30477_550	rs159406613	ESTNV_30477_550
ESTNV_30478_1093	rs159406614	ESTNV_30478_1093
ESTNV_30479_231	rs159404588	ESTNV_30479_231
ESTNV_30479_547	rs159406615	ESTNV_30479_547
ESTNV_30481_1304	rs159404590	ESTNV_30481_1304
ESTNV_30484_927	rs159406616	ESTNV_30484_927
ESTNV_30490_823	rs159406617	ESTNV_30490_823
ESTNV_30491_362	rs159402913	ESTNV_30491_362
ESTNV_30499_655	rs159406618	ESTNV_30499_655
ESTNV_30503_654	rs159404592
ESTNV_30512_1120	rs159406619
ESTNV_30516_1089	rs159406621	ESTNV_30516_1089
ESTNV_30562_773	rs159406623	ESTNV_30562_773
ESTNV_30567_474	rs159406624	ESTNV_30567_474
ESTNV_30577_350	rs159401098	ESTNV_30577_350
ESTNV_30598_384	rs159406625	ESTNV_30598_384
ESTNV_30600_327	rs159404598
ESTNV_30606_492	rs159404599	ESTNV_30606_492
ESTNV_30607_306	rs159404600	ESTNV_30607_306
ESTNV_30619_163	rs159406626	ESTNV_30619_163
ESTNV_30625_427	rs159404604	ESTNV_30625_427
ESTNV_30627_104	rs159404605	ESTNV_30627_104
ESTNV_30649_166	rs159406629	ESTNV_30649_166
ESTNV_30650_234	rs159406630	ESTNV_30650_234
ESTNV_30653_603	rs159404606	ESTNV_30653_603
ESTNV_30660_574	rs159406631	ESTNV_30660_574
ESTNV_30670_952	rs159406632
ESTNV_30673_175	rs159406633
ESTNV_30699_568	rs159406634	ESTNV_30699_568
ESTNV_30702_1688	rs159406635	ESTNV_30702_1688
ESTNV_30703_71	rs159404608
ESTNV_30704_116	rs159406636	ESTNV_30704_116
ESTNV_30706_221	rs159404609	ESTNV_30706_221
ESTNV_30714_431	rs159404610	ESTNV_30714_431
ESTNV_30714_577	rs159404611	ESTNV_30714_577
ESTNV_30720_430	rs159404612	ESTNV_30720_430
ESTNV_30729_1660	rs159404613	ESTNV_30729_1660
ESTNV_30731_255	rs159404615
ESTNV_30736_463	rs159404617	ESTNV_30736_463
ESTNV_30750_117	rs159406638	ESTNV_30750_117
ESTNV_30757_471	rs159404618	ESTNV_30757_471
ESTNV_30759_457	rs159406639	ESTNV_30759_457
ESTNV_30787_109	rs159406641	ESTNV_30787_109
ESTNV_30791_687	rs159406642
ESTNV_30795_52	rs159406643	ESTNV_30795_52
ESTNV_30801_1753	rs159406644	ESTNV_30801_1753
ESTNV_30801_487	rs159404621
ESTNV_30801_647	rs159404622	ESTNV_30801_647
ESTNV_30803_692	rs159404623	ESTNV_30803_692
ESTNV_30808_1023	rs159404624	ESTNV_30808_1023
ESTNV_30819_535	rs159406646
ESTNV_30821_800	rs159404625
ESTNV_30824_114	rs159401099	ESTNV_30824_114
ESTNV_30828_422	rs159404626	ESTNV_30828_422
ESTNV_30842_329	rs159404627	ESTNV_30842_329
ESTNV_30845_662	rs159406647
ESTNV_30861_483	rs159404629	ESTNV_30861_483
ESTNV_30894_499	rs159404630	ESTNV_30894_499
ESTNV_30897_1203	rs159406648	ESTNV_30897_1203
ESTNV_30897_1543	rs159404631	ESTNV_30897_1543
ESTNV_30904_1858	rs159404632
ESTNV_30942_448	rs159406649	ESTNV_30942_448
ESTNV_30961_322	rs159404633
ESTNV_30970_433	rs159404634	ESTNV_30970_433
ESTNV_30975_278	rs159406650	ESTNV_30975_278
ESTNV_30982_888	rs159404635	ESTNV_30982_888
ESTNV_30983_1638	rs159404636	ESTNV_30983_1638
ESTNV_30987_477	rs159402915
ESTNV_30992_1251	rs159404637	ESTNV_30992_1251
ESTNV_30994_727	rs159404638	ESTNV_30994_727
ESTNV_30995_709	rs159406651
ESTNV_30996_234	rs159404639
ESTNV_30996_410	rs159404640
ESTNV_31003_132	rs159404641	ESTNV_31003_132
ESTNV_31008_177	rs159406652	ESTNV_31008_177
ESTNV_31016_480	rs159404642	ESTNV_31016_480
ESTNV_31055_861	rs159406653	ESTNV_31055_861
ESTNV_31066_637	rs159406654	ESTNV_31066_637
ESTNV_31072_1221	rs159404646	ESTNV_31072_1221
ESTNV_31081_339	rs159404648	ESTNV_31081_339
ESTNV_31093_1513	rs159404649	ESTNV_31093_1513
ESTNV_31104_129	rs159404650	ESTNV_31104_129
ESTNV_31104_604	rs159404651	ESTNV_31104_604
ESTNV_31107_540	rs159406655	ESTNV_31107_540
ESTNV_31110_261	rs159404652	ESTNV_31110_261
ESTNV_31110_721	rs159404653	ESTNV_31110_721
ESTNV_31115_754	rs159406656	ESTNV_31115_754
ESTNV_31116_191	rs159404654	ESTNV_31116_191
ESTNV_31131_459	rs159404655
ESTNV_31133_241	rs159404656	ESTNV_31133_241
ESTNV_31139_1014	rs159404657	ESTNV_31139_1014
ESTNV_31140_226	rs159406658	ESTNV_31140_226
ESTNV_31146_402	rs159406659	ESTNV_31146_402
ESTNV_31153_805	rs159404658	ESTNV_31153_805
ESTNV_31160_400	rs159404659	ESTNV_31160_400
ESTNV_31163_234	rs159406660	ESTNV_31163_234
ESTNV_31164_1708	rs159406661	ESTNV_31164_1708
ESTNV_31166_154	rs159406662	ESTNV_31166_154
ESTNV_31184_704	rs159404661	ESTNV_31184_704
ESTNV_31189_244	rs159404662	ESTNV_31189_244
ESTNV_31189_883	rs159404663
ESTNV_31210_275	rs159404664	ESTNV_31210_275
ESTNV_31212_591	rs159404665	ESTNV_31212_591
ESTNV_31226_313	rs159404667	ESTNV_31226_313
ESTNV_31226_482	rs159404668	ESTNV_31226_482
ESTNV_31240_1536	rs159404669	ESTNV_31240_1536
ESTNV_31241_218	rs159404670
ESTNV_31277_1049	rs159404671	ESTNV_31277_1049
ESTNV_31278_125	rs159404672	ESTNV_31278_125
ESTNV_31283_1378	rs159404673	ESTNV_31283_1378
ESTNV_31286_1095	rs159404674	ESTNV_31286_1095
ESTNV_31289_1032	rs159404675	ESTNV_31289_1032
ESTNV_31296_412	rs159404676	ESTNV_31296_412
ESTNV_31301_708	rs159406665
ESTNV_31303_346	rs159401100
ESTNV_31315_242	rs159404677	ESTNV_31315_242
ESTNV_31315_555	rs159404678	ESTNV_31315_555
ESTNV_31330_1236	rs159404680	ESTNV_31330_1236
ESTNV_31344_694	rs159404681	ESTNV_31344_694
ESTNV_31345_960	rs159404682	ESTNV_31345_960
ESTNV_31356_1107	rs159406668	ESTNV_31356_1107
ESTNV_31378_62	rs159406669	ESTNV_31378_62
ESTNV_31404_229	rs159406672	ESTNV_31404_229
ESTNV_31411_621	rs159406673	ESTNV_31411_621
ESTNV_31412_354	rs159404685	ESTNV_31412_354
ESTNV_31421_450	rs159406674	ESTNV_31421_450
ESTNV_31427_1001	rs159406675	ESTNV_31427_1001
ESTNV_31437_758	rs159406676
ESTNV_31438_51	rs159406677	ESTNV_31438_51
ESTNV_31441_573	rs159406678	ESTNV_31441_573
ESTNV_31448_452	rs159404688	ESTNV_31448_452
ESTNV_31458_1189	rs159406679	ESTNV_31458_1189
ESTNV_31472_595	rs159404689	ESTNV_31472_595
ESTNV_31493_565	rs159404692	ESTNV_31493_565
ESTNV_31513_503	rs159404693	ESTNV_31513_503
ESTNV_31519_569	rs159404694	ESTNV_31519_569
ESTNV_31531_916	rs159404695	ESTNV_31531_916
ESTNV_31543_459	rs159404696
ESTNV_31552_150	rs159404697	ESTNV_31552_150
ESTNV_31552_764	rs159406682	ESTNV_31552_764
ESTNV_31566_525	rs159404699	ESTNV_31566_525
ESTNV_31566_729	rs159406683	ESTNV_31566_729
ESTNV_31573_185	rs159404700	ESTNV_31573_185
ESTNV_31573_316	rs159404701	ESTNV_31573_316
ESTNV_31577_1204	rs159404702	ESTNV_31577_1204
ESTNV_31582_59	rs159406684
ESTNV_31597_545	rs159404703
ESTNV_31602_808	rs159406685	ESTNV_31602_808
ESTNV_31617_636	rs159404705
ESTNV_31618_301	rs159404706	ESTNV_31618_301
ESTNV_31627_163	rs159404707	ESTNV_31627_163
ESTNV_31630_748	rs159404708	ESTNV_31630_748
ESTNV_31647_643	rs159404709	ESTNV_31647_643
ESTNV_31652_568	rs159404710	ESTNV_31652_568
ESTNV_31659_537	rs159404712	ESTNV_31659_537
ESTNV_31661_274	rs159404713	ESTNV_31661_274
ESTNV_31663_735	rs159404715
ESTNV_31685_748	rs159406687	ESTNV_31685_748
ESTNV_31685_978	rs159406688	ESTNV_31685_978
ESTNV_31687_131	rs159402916	ESTNV_31687_131
ESTNV_31689_595	rs159406689
ESTNV_31699_1208	rs159404718	ESTNV_31699_1208
ESTNV_31700_458	rs159404719	ESTNV_31700_458
ESTNV_31704_1242	rs159404720	ESTNV_31704_1242
ESTNV_31728_258	rs159404721	ESTNV_31728_258
ESTNV_31739_364	rs159404723
ESTNV_31751_1321	rs159404726	ESTNV_31751_1321
ESTNV_31758_618	rs159404727
ESTNV_31760_309	rs159406690	ESTNV_31760_309
ESTNV_31768_165	rs159404728	ESTNV_31768_165
ESTNV_31778_346	rs159406691	ESTNV_31778_346
ESTNV_31779_190	rs159406692	ESTNV_31779_190
ESTNV_31795_379	rs159404730	ESTNV_31795_379
ESTNV_31831_322	rs159404732	ESTNV_31831_322
ESTNV_31840_477	rs159406694	ESTNV_31840_477
ESTNV_31846_1632	rs159406695	ESTNV_31846_1632
ESTNV_31849_639	rs159406696
ESTNV_31852_56	rs159406697	ESTNV_31852_56
ESTNV_31852_868	rs159404734	ESTNV_31852_868
ESTNV_31857_323	rs159402917	ESTNV_31857_323
ESTNV_31863_1602	rs159404735	ESTNV_31863_1602
ESTNV_31881_467	rs159404738
ESTNV_31886_501	rs159404739
ESTNV_31893_226	rs159404740	ESTNV_31893_226
ESTNV_31893_467	rs159401101	ESTNV_31893_467
ESTNV_31895_1189	rs159406698	ESTNV_31895_1189
ESTNV_31896_140	rs159406699	ESTNV_31896_140
ESTNV_31896_408	rs159406700	ESTNV_31896_408
ESTNV_31916_578	rs159406701	ESTNV_31916_578
ESTNV_31925_1822	rs159404742	ESTNV_31925_1822
ESTNV_31931_115	rs159406703	ESTNV_31931_115
ESTNV_31958_944	rs159404747
ESTNV_31962_1200	rs159404748	ESTNV_31962_1200
ESTNV_31964_183	rs159406704	ESTNV_31964_183
ESTNV_31964_283	rs159404749	ESTNV_31964_283
ESTNV_31965_507	rs159406705	ESTNV_31965_507
ESTNV_31974_783	rs159404750	ESTNV_31974_783
ESTNV_31978_472	rs159406707	ESTNV_31978_472
ESTNV_31985_1951	rs159404751	ESTNV_31985_1951
ESTNV_31988_1587	rs159404752	ESTNV_31988_1587
ESTNV_31998_489	rs159404753
ESTNV_32001_1134	rs159404754	ESTNV_32001_1134
ESTNV_32001_1243	rs159406710	ESTNV_32001_1243
ESTNV_32016_937	rs159404756	ESTNV_32016_937
ESTNV_32020_1395	rs159407998
ESTNV_32021_1677	rs159406711	ESTNV_32021_1677
ESTNV_32034_123	rs159406712	ESTNV_32034_123
ESTNV_32037_954	rs159404759	ESTNV_32037_954
ESTNV_32044_621	rs159404760	ESTNV_32044_621
ESTNV_32051_1570	rs159406713	ESTNV_32051_1570
ESTNV_32069_319	rs159404761	ESTNV_32069_319
ESTNV_32073_360	rs159406716	ESTNV_32073_360
ESTNV_32077_786	rs159404762	ESTNV_32077_786
ESTNV_32088_1164	rs159404763	ESTNV_32088_1164
ESTNV_32102_56	rs159404764	ESTNV_32102_56
ESTNV_32103_191	rs159402918	ESTNV_32103_191
ESTNV_32112_526	rs159404765	ESTNV_32112_526
ESTNV_32124_500	rs159401102	ESTNV_32124_500
ESTNV_32127_1678	rs159406718
ESTNV_32130_141	rs159404766	ESTNV_32130_141
ESTNV_32134_1314	rs159406719	ESTNV_32134_1314
ESTNV_32134_414	rs159406720	ESTNV_32134_414
ESTNV_32139_178	rs159406721	ESTNV_32139_178
ESTNV_32145_143	rs159406722	ESTNV_32145_143
ESTNV_32145_342	rs159406723	ESTNV_32145_342
ESTNV_32146_317	rs159404767	ESTNV_32146_317
ESTNV_32147_1166	rs159406724	ESTNV_32147_1166
ESTNV_32147_1411	rs159406725
ESTNV_32152_893	rs159404769	ESTNV_32152_893
ESTNV_32163_1326	rs159404770	ESTNV_32163_1326
ESTNV_32163_923	rs159406726	ESTNV_32163_923
ESTNV_32170_318	rs159404771	ESTNV_32170_318
ESTNV_32181_1055	rs159404772	ESTNV_32181_1055
ESTNV_32182_566	rs159404773	ESTNV_32182_566
ESTNV_32185_1777	rs159406728	ESTNV_32185_1777
ESTNV_32189_702	rs159406730	ESTNV_32189_702
ESTNV_32192_1558	rs159406731	ESTNV_32192_1558
ESTNV_32208_1132	rs159404774	ESTNV_32208_1132
ESTNV_32209_451	rs159404775
ESTNV_32213_381	rs159404776	ESTNV_32213_381
ESTNV_32214_542	rs159406733	ESTNV_32214_542
ESTNV_32228_633	rs159406735	ESTNV_32228_633
ESTNV_32253_402	rs159406736	ESTNV_32253_402
ESTNV_32255_533	rs159404777	ESTNV_32255_533
ESTNV_32259_1196	rs159404778	ESTNV_32259_1196
ESTNV_32264_443	rs159404779	ESTNV_32264_443
ESTNV_32268_419	rs159401104	ESTNV_32268_419
ESTNV_32286_130	rs159406738	ESTNV_32286_130
ESTNV_32289_411	rs159404781	ESTNV_32289_411
ESTNV_32294_424	rs159406739	ESTNV_32294_424
ESTNV_32307_646	rs159406740	ESTNV_32307_646
ESTNV_32316_1197	rs159404784	ESTNV_32316_1197
ESTNV_32324_518	rs159404786	ESTNV_32324_518
ESTNV_32327_914	rs159404787	ESTNV_32327_914
ESTNV_32333_532	rs159404789	ESTNV_32333_532
ESTNV_32341_483	rs159404790	ESTNV_32341_483
ESTNV_32347_265	rs159406743	ESTNV_32347_265
ESTNV_32349_576	rs159406744	ESTNV_32349_576
ESTNV_32352_307	rs159404791	ESTNV_32352_307
ESTNV_32353_1036	rs159406746
ESTNV_32353_1231	rs159404792	ESTNV_32353_1231
ESTNV_32358_297	rs159404793	ESTNV_32358_297
ESTNV_32363_132	rs159404794
ESTNV_32366_632	rs159408000	ESTNV_32366_632
ESTNV_32393_853	rs159406747	ESTNV_32393_853
ESTNV_32405_190	rs159406749	ESTNV_32405_190
ESTNV_32413_188	rs159406751	ESTNV_32413_188
ESTNV_32419_1390	rs159406753	ESTNV_32419_1390
ESTNV_32455_522	rs159404797	ESTNV_32455_522
ESTNV_32460_222	rs159406757	ESTNV_32460_222
ESTNV_32471_369	rs159404798
ESTNV_32487_324	rs159404799
ESTNV_32501_1042	rs159404800	ESTNV_32501_1042
ESTNV_32502_411	rs159404801	ESTNV_32502_411
ESTNV_32528_736	rs159404805	ESTNV_32528_736
ESTNV_32529_1000	rs159404806	ESTNV_32529_1000
ESTNV_32533_974	rs159404807	ESTNV_32533_974
ESTNV_32544_888	rs159404808	ESTNV_32544_888
ESTNV_32554_686	rs159406761	ESTNV_32554_686
ESTNV_32560_1127	rs159404809
ESTNV_32562_1139	rs159404810
ESTNV_32589_481	rs159404811	ESTNV_32589_481
ESTNV_32598_466	rs159404812	ESTNV_32598_466
ESTNV_32603_283	rs159404813
ESTNV_32613_529	rs159406764	ESTNV_32613_529
ESTNV_32622_374	rs159404816	ESTNV_32622_374
ESTNV_32625_1193	rs159404817
ESTNV_32631_205	rs159401106	ESTNV_32631_205
ESTNV_32631_316	rs159401107	ESTNV_32631_316
ESTNV_32640_707	rs159406767	ESTNV_32640_707
ESTNV_32645_328	rs159404820	ESTNV_32645_328
ESTNV_32646_394	rs159404821	ESTNV_32646_394
ESTNV_32653_896	rs159404822
ESTNV_32655_334	rs159404823	ESTNV_32655_334
ESTNV_32672_1194	rs159404824	ESTNV_32672_1194
ESTNV_32680_65	rs159404826	ESTNV_32680_65
ESTNV_32681_388	rs159404827
ESTNV_32685_763	rs159404828	ESTNV_32685_763
ESTNV_32696_592	rs159404829
ESTNV_32699_311	rs159404830	ESTNV_32699_311
ESTNV_32703_428	rs159404831	ESTNV_32703_428
ESTNV_32703_647	rs159404832	ESTNV_32703_647
ESTNV_32705_189	rs159404833	ESTNV_32705_189
ESTNV_32708_850	rs159406768	ESTNV_32708_850
ESTNV_32714_234	rs159404834	ESTNV_32714_234
ESTNV_32717_1091	rs159404835	ESTNV_32717_1091
ESTNV_32717_846	rs159404836
ESTNV_32722_405	rs159406769	ESTNV_32722_405
ESTNV_32731_625	rs159404837	ESTNV_32731_625
ESTNV_32735_540	rs159404838	ESTNV_32735_540
ESTNV_32738_188	rs159404839
ESTNV_32738_424	rs159406771	ESTNV_32738_424
ESTNV_32762_433	rs159406775
ESTNV_32770_602	rs159404841	ESTNV_32770_602
ESTNV_32773_510	rs159404842	ESTNV_32773_510
ESTNV_32778_323	rs159406777	ESTNV_32778_323
ESTNV_32780_403	rs159404844	ESTNV_32780_403
ESTNV_32783_155	rs159404845	ESTNV_32783_155
ESTNV_32793_401	rs159406778	ESTNV_32793_401
ESTNV_32804_486	rs159404846	ESTNV_32804_486
ESTNV_32808_1659	rs159404847
ESTNV_32810_1998	rs159406779	ESTNV_32810_1998
ESTNV_32815_1072	rs159404848	ESTNV_32815_1072
ESTNV_32819_325	rs159406780	ESTNV_32819_325
ESTNV_32821_1162	rs159406781	ESTNV_32821_1162
ESTNV_32836_905	rs159406782	ESTNV_32836_905
ESTNV_32841_696	rs159404851	ESTNV_32841_696
ESTNV_32862_1006	rs159406783	ESTNV_32862_1006
ESTNV_32862_1481	rs159404855	ESTNV_32862_1481
ESTNV_32870_1037	rs159404856	ESTNV_32870_1037
ESTNV_32887_585	rs159406785
ESTNV_32887_694	rs159404857	ESTNV_32887_694
ESTNV_32894_1718	rs159404858	ESTNV_32894_1718
ESTNV_32896_1160	rs159406786
ESTNV_32900_1348	rs159406787	ESTNV_32900_1348
ESTNV_32904_1871	rs159404859	ESTNV_32904_1871
ESTNV_32905_1054	rs159404860
ESTNV_32905_865	rs159406788
ESTNV_32907_1778	rs159406789	ESTNV_32907_1778
ESTNV_32942_591	rs159406792	ESTNV_32942_591
ESTNV_32947_518	rs159404863	ESTNV_32947_518
ESTNV_32956_97	rs159404865
ESTNV_32977_454	rs159404866	ESTNV_32977_454
ESTNV_32982_826	rs159406794
ESTNV_32983_812	rs159406795	ESTNV_32983_812
ESTNV_32986_2206	rs159404867	ESTNV_32986_2206
ESTNV_33016_564	rs159404870	ESTNV_33016_564
ESTNV_33020_1471	rs159404871
ESTNV_33031_945	rs159406797	ESTNV_33031_945
ESTNV_33032_67	rs159404872	ESTNV_33032_67
ESTNV_33054_587	rs159406798	ESTNV_33054_587
ESTNV_33063_792	rs159406799	ESTNV_33063_792
ESTNV_33065_318	rs159404875	ESTNV_33065_318
ESTNV_33065_574	rs159404876	ESTNV_33065_574
ESTNV_33071_783	rs159404877	ESTNV_33071_783
ESTNV_33104_330	rs159406800	ESTNV_33104_330
ESTNV_33105_1177	rs159404879	ESTNV_33105_1177
ESTNV_33113_353	rs159404880
ESTNV_33123_802	rs159404881	ESTNV_33123_802
ESTNV_33128_565	rs159404882	ESTNV_33128_565
ESTNV_33128_78	rs159406802	ESTNV_33128_78
ESTNV_33138_53	rs159404883	ESTNV_33138_53
ESTNV_33148_269	rs159404885	ESTNV_33148_269
ESTNV_33149_461	rs159401108	ESTNV_33149_461
ESTNV_33151_631	rs159404886	ESTNV_33151_631
ESTNV_33187_1554	rs159404890
ESTNV_33187_1675	rs159404891
ESTNV_33190_955	rs159404892	ESTNV_33190_955
ESTNV_33196_654	rs159406804	ESTNV_33196_654
ESTNV_33205_897	rs159404894	ESTNV_33205_897
ESTNV_33209_125	rs159404895	ESTNV_33209_125
ESTNV_33211_1514	rs159406805	ESTNV_33211_1514
ESTNV_33213_337	rs159404896	ESTNV_33213_337
ESTNV_33215_615	rs159406806
ESTNV_33217_90	rs159406807
ESTNV_33223_220	rs159404897	ESTNV_33223_220
ESTNV_33225_1126	rs159406808
ESTNV_33237_824	rs159404898
ESTNV_33243_1092	rs159406811	ESTNV_33243_1092
ESTNV_33243_235	rs159404899	ESTNV_33243_235
ESTNV_33250_730	rs159404901	ESTNV_33250_730
ESTNV_33256_490	rs159404902	ESTNV_33256_490
ESTNV_33263_74	rs159406813	ESTNV_33263_74
ESTNV_33266_651	rs159406814	ESTNV_33266_651
ESTNV_33268_936	rs159406815	ESTNV_33268_936
ESTNV_33272_678	rs159406816	ESTNV_33272_678
ESTNV_33280_380	rs159406818
ESTNV_33282_65	rs159404904	ESTNV_33282_65
ESTNV_33283_998	rs159406819
ESTNV_33295_846	rs159404906	ESTNV_33295_846
ESTNV_33326_1277	rs159404910	ESTNV_33326_1277
ESTNV_33335_195	rs159406821
ESTNV_33335_526	rs159404912
ESTNV_33335_64	rs159404913	ESTNV_33335_64
ESTNV_33337_243	rs159402919
ESTNV_33344_168	rs159406823
ESTNV_33349_194	rs159404914	ESTNV_33349_194
ESTNV_33351_1653	rs159406824	ESTNV_33351_1653
ESTNV_33354_1267	rs159404915
ESTNV_33367_515	rs159404916	ESTNV_33367_515
ESTNV_33376_277	rs159406826
ESTNV_33377_117	rs159406827	ESTNV_33377_117
ESTNV_33383_550	rs159406828	ESTNV_33383_550
ESTNV_33390_1703	rs159406829	ESTNV_33390_1703
ESTNV_33402_1114	rs159406830	ESTNV_33402_1114
ESTNV_33409_863	rs159404918
ESTNV_33410_1482	rs159404919
ESTNV_33410_1727	rs159406831
ESTNV_33410_99	rs159406832
ESTNV_33413_1754	rs159406833	ESTNV_33413_1754
ESTNV_33413_2149	rs159404920
ESTNV_33422_864	rs159404921	ESTNV_33422_864
ESTNV_33436_158	rs159404922	ESTNV_33436_158
ESTNV_33438_244	rs159408002
ESTNV_33441_1223	rs159404923
ESTNV_33451_1454	rs159404924	ESTNV_33451_1454
ESTNV_33458_1372	rs159408003
ESTNV_33458_777	rs159406836	ESTNV_33458_777
ESTNV_33462_642	rs159406838	ESTNV_33462_642
ESTNV_33465_1033	rs159406839	ESTNV_33465_1033
ESTNV_33466_1224	rs159404925	ESTNV_33466_1224
ESTNV_33466_202	rs159406840	ESTNV_33466_202
ESTNV_33467_243	rs159404926
ESTNV_33467_485	rs159404927
ESTNV_33470_753	rs159406841	ESTNV_33470_753
ESTNV_33477_1310	rs159404929	ESTNV_33477_1310
ESTNV_33492_1355	rs159404930	ESTNV_33492_1355
ESTNV_33492_254	rs159406842	ESTNV_33492_254
ESTNV_33495_537	rs159404932	ESTNV_33495_537
ESTNV_33506_1739	rs159406843	ESTNV_33506_1739
ESTNV_33506_249	rs159404933
ESTNV_33508_1445	rs159404934	ESTNV_33508_1445
ESTNV_33508_561	rs159406844	ESTNV_33508_561
ESTNV_33510_1543	rs159406845	ESTNV_33510_1543
ESTNV_33511_1710	rs159406847	ESTNV_33511_1710
ESTNV_33513_1102	rs159404935	ESTNV_33513_1102
ESTNV_33513_1234	rs159406848	ESTNV_33513_1234
ESTNV_33518_1279	rs159406849	ESTNV_33518_1279
ESTNV_33524_611	rs159406850
ESTNV_33525_631	rs159404936
ESTNV_33526_1729	rs159404937
ESTNV_33534_1665	rs159404938	ESTNV_33534_1665
ESTNV_33535_713	rs159406851	ESTNV_33535_713
ESTNV_33535_853	rs159406852	ESTNV_33535_853
ESTNV_33541_2369	rs159404940	ESTNV_33541_2369
ESTNV_33546_190	rs159404941	ESTNV_33546_190
ESTNV_33547_529	rs159406853	ESTNV_33547_529
ESTNV_33552_350	rs159406854	ESTNV_33552_350
ESTNV_33570_1563	rs159404947	ESTNV_33570_1563
ESTNV_33577_1420	rs159404949
ESTNV_33582_567	rs159404950	ESTNV_33582_567
ESTNV_33585_602	rs159404952	ESTNV_33585_602
ESTNV_33585_792	rs159404953	ESTNV_33585_792
ESTNV_33604_584	rs159404956	ESTNV_33604_584
ESTNV_33606_722	rs159406855
ESTNV_33608_1627	rs159404957	ESTNV_33608_1627
ESTNV_33612_145	rs159404959	ESTNV_33612_145
ESTNV_33615_253	rs159406856	ESTNV_33615_253
ESTNV_33615_786	rs159404961	ESTNV_33615_786
ESTNV_33618_1214	rs159404962
ESTNV_33622_579	rs159406857
ESTNV_33627_835	rs159404963	ESTNV_33627_835
ESTNV_33629_1217	rs159404964	ESTNV_33629_1217
ESTNV_33634_370	rs159404965
ESTNV_33636_508	rs159404966
ESTNV_33639_296	rs159406859	ESTNV_33639_296
ESTNV_33653_51	rs159404968
ESTNV_33653_624	rs159408004
ESTNV_33655_577	rs159404970
ESTNV_33656_1774	rs159406860
ESTNV_33657_281	rs159406861	ESTNV_33657_281
ESTNV_33662_351	rs159404972
ESTNV_33667_340	rs159404974
ESTNV_33670_888	rs159406862	ESTNV_33670_888
ESTNV_33672_521	rs159406863	ESTNV_33672_521
ESTNV_33674_1186	rs159404976	ESTNV_33674_1186
ESTNV_33679_188	rs159406864	ESTNV_33679_188
ESTNV_33681_102	rs159406865	ESTNV_33681_102
ESTNV_33681_253	rs159404978	ESTNV_33681_253
ESTNV_33681_845	rs159406866	ESTNV_33681_845
ESTNV_33685_645	rs159404979	ESTNV_33685_645
ESTNV_33687_166	rs159406868
ESTNV_33690_1507	rs159404981	ESTNV_33690_1507
ESTNV_33694_436	rs159406869	ESTNV_33694_436
ESTNV_33694_684	rs159404982	ESTNV_33694_684
ESTNV_33707_228	rs159406871
ESTNV_33709_610	rs159404983	ESTNV_33709_610
ESTNV_33716_817	rs159406872
ESTNV_33716_922	rs159404984
ESTNV_33721_1961	rs159404985	ESTNV_33721_1961
ESTNV_33721_557	rs159404986	ESTNV_33721_557
ESTNV_33724_698	rs159404987	ESTNV_33724_698
ESTNV_33726_1479	rs159406874
ESTNV_33733_642	rs159404988	ESTNV_33733_642
ESTNV_33738_241	rs159406875	ESTNV_33738_241
ESTNV_33740_799	rs159404989	ESTNV_33740_799
ESTNV_33746_108	rs159404990
ESTNV_33746_1547	rs159406876	ESTNV_33746_1547
ESTNV_33756_170	rs159404992	ESTNV_33756_170
ESTNV_33757_731	rs159406877
ESTNV_33760_518	rs159404993	ESTNV_33760_518
ESTNV_33761_306	rs159406878	ESTNV_33761_306
ESTNV_33774_287	rs159404996	ESTNV_33774_287
ESTNV_33780_777	rs159406879	ESTNV_33780_777
ESTNV_33787_1175	rs159404997	ESTNV_33787_1175
ESTNV_33795_600	rs159404998
ESTNV_33812_148	rs159406883	ESTNV_33812_148
ESTNV_33824_95	rs159405006
ESTNV_33826_143	rs159405007
ESTNV_33831_1688	rs159405008	ESTNV_33831_1688
ESTNV_33832_1008	rs159406884	ESTNV_33832_1008
ESTNV_33837_1352	rs159405009	ESTNV_33837_1352
ESTNV_33838_116	rs159405010
ESTNV_33853_519	rs159406885
ESTNV_33856_277	rs159406887	ESTNV_33856_277
ESTNV_33858_1307	rs159406888	ESTNV_33858_1307
ESTNV_33867_553	rs159405012	ESTNV_33867_553
ESTNV_33875_378	rs159405013	ESTNV_33875_378
ESTNV_33882_1084	rs159405014	ESTNV_33882_1084
ESTNV_33883_1566	rs159405015	ESTNV_33883_1566
ESTNV_33883_881	rs159405016	ESTNV_33883_881
ESTNV_33888_314	rs159405017	ESTNV_33888_314
ESTNV_33891_846	rs159405018	ESTNV_33891_846
ESTNV_33910_178	rs159408005	ESTNV_33910_178
ESTNV_33916_1585	rs159406890	ESTNV_33916_1585
ESTNV_33916_998	rs159405020	ESTNV_33916_998
ESTNV_33917_1292	rs159405021	ESTNV_33917_1292
ESTNV_33917_998	rs159406891	ESTNV_33917_998
ESTNV_33942_1513	rs159406894	ESTNV_33942_1513
ESTNV_33945_314	rs159405023	ESTNV_33945_314
ESTNV_33949_1357	rs159405025	ESTNV_33949_1357
ESTNV_33950_603	rs159405026	ESTNV_33950_603
ESTNV_33966_1209	rs159406895	ESTNV_33966_1209
ESTNV_33966_574	rs159405028	ESTNV_33966_574
ESTNV_33967_1551	rs159405030	ESTNV_33967_1551
ESTNV_33971_297	rs159405032	ESTNV_33971_297
ESTNV_33971_424	rs159402920	ESTNV_33971_424
ESTNV_33983_368	rs159405035	ESTNV_33983_368
ESTNV_33984_1233	rs159405036	ESTNV_33984_1233
ESTNV_33984_139	rs159405037	ESTNV_33984_139
ESTNV_33988_1757	rs159405038
ESTNV_33988_762	rs159406896	ESTNV_33988_762
ESTNV_33991_549	rs159406897	ESTNV_33991_549
ESTNV_33994_689	rs159406898	ESTNV_33994_689
ESTNV_33997_1914	rs159406899	ESTNV_33997_1914
ESTNV_34021_1870	rs159405040	ESTNV_34021_1870
ESTNV_34029_1411	rs159406901	ESTNV_34029_1411
ESTNV_34029_222	rs159405043	ESTNV_34029_222
ESTNV_34029_599	rs159405044	ESTNV_34029_599
ESTNV_34036_1024	rs159405045	ESTNV_34036_1024
ESTNV_34036_449	rs159405046
ESTNV_34038_121	rs159406902	ESTNV_34038_121
ESTNV_34052_677	rs159405047	ESTNV_34052_677
ESTNV_34055_242	rs159405049	ESTNV_34055_242
ESTNV_34077_2408	rs159406906
ESTNV_34080_803	rs159406907
ESTNV_34083_923	rs159406908	ESTNV_34083_923
ESTNV_34092_605	rs159406910	ESTNV_34092_605
ESTNV_34094_1642	rs159405053	ESTNV_34094_1642
ESTNV_34094_2109	rs159405054	ESTNV_34094_2109
ESTNV_34098_444	rs159406911	ESTNV_34098_444
ESTNV_34106_1298	rs159405055	ESTNV_34106_1298
ESTNV_34118_596	rs159408006	ESTNV_34118_596
ESTNV_34125_641	rs159406914	ESTNV_34125_641
ESTNV_34135_1186	rs159405058	ESTNV_34135_1186
ESTNV_34136_1400	rs159405059
ESTNV_34144_1267	rs159405060	ESTNV_34144_1267
ESTNV_34151_140	rs159405061	ESTNV_34151_140
ESTNV_34157_716	rs159405063	ESTNV_34157_716
ESTNV_34158_505	rs159405064	ESTNV_34158_505
ESTNV_34164_857	rs159405065
ESTNV_34168_1263	rs159406915	ESTNV_34168_1263
ESTNV_34171_1369	rs159406916	ESTNV_34171_1369
ESTNV_34207_912	rs159406920	ESTNV_34207_912
ESTNV_34212_340	rs159406921
ESTNV_34227_1013	rs159406922
ESTNV_34228_377	rs159405068	ESTNV_34228_377
ESTNV_34232_1551	rs159406923	ESTNV_34232_1551
ESTNV_34233_473	rs159406924
ESTNV_34235_1553	rs159405070	ESTNV_34235_1553
ESTNV_34235_752	rs159406925	ESTNV_34235_752
ESTNV_34237_82	rs159405071	ESTNV_34237_82
ESTNV_34241_147	rs159405072	ESTNV_34241_147
ESTNV_34243_316	rs159406926	ESTNV_34243_316
ESTNV_34253_164	rs159405073	ESTNV_34253_164
ESTNV_34256_1283	rs159406928	ESTNV_34256_1283
ESTNV_34257_418	rs159406929	ESTNV_34257_418
ESTNV_34268_275	rs159406930	ESTNV_34268_275
ESTNV_34271_1306	rs159405076	ESTNV_34271_1306
ESTNV_34273_237	rs159405077	ESTNV_34273_237
ESTNV_34273_361	rs159405078	ESTNV_34273_361
ESTNV_34285_725	rs159405079	ESTNV_34285_725
ESTNV_34290_182	rs159406931	ESTNV_34290_182
ESTNV_34292_751	rs159406932	ESTNV_34292_751
ESTNV_34292_856	rs159405080	ESTNV_34292_856
ESTNV_34296_693	rs159405082	ESTNV_34296_693
ESTNV_34308_124	rs159405084
ESTNV_34321_362	rs159406933
ESTNV_34321_89	rs159405085
ESTNV_34329_84	rs159406934	ESTNV_34329_84
ESTNV_34343_1071	rs159405089	ESTNV_34343_1071
ESTNV_34353_55	rs159405090	ESTNV_34353_55
ESTNV_34354_477	rs159405091	ESTNV_34354_477
ESTNV_34357_557	rs159405092
ESTNV_34361_1143	rs159405093	ESTNV_34361_1143
ESTNV_34364_237	rs159405094	ESTNV_34364_237
ESTNV_34374_1473	rs159406936	ESTNV_34374_1473
ESTNV_34377_715	rs159405096	ESTNV_34377_715
ESTNV_34379_298	rs159402921	ESTNV_34379_298
ESTNV_34387_58	rs159405098	ESTNV_34387_58
ESTNV_34392_915	rs159405099
ESTNV_34400_885	rs159405100
ESTNV_34402_2082	rs159406941
ESTNV_34409_1297	rs159406942
ESTNV_34414_179	rs159405105	ESTNV_34414_179
ESTNV_34419_496	rs159405106	ESTNV_34419_496
ESTNV_34426_306	rs159405107
ESTNV_34430_1108	rs159405108
ESTNV_34430_1317	rs159405109
ESTNV_34430_1498	rs159406944
ESTNV_34431_542	rs159405110
ESTNV_34433_445	rs159401109	ESTNV_34433_445
ESTNV_34445_1536	rs159405113
ESTNV_34451_135	rs159405114	ESTNV_34451_135
ESTNV_34453_617	rs159405115	ESTNV_34453_617
ESTNV_34454_2012	rs159406946	ESTNV_34454_2012
ESTNV_34454_741	rs159405116	ESTNV_34454_741
ESTNV_34455_543	rs159405117	ESTNV_34455_543
ESTNV_34458_739	rs159405118	ESTNV_34458_739
ESTNV_34464_1404	rs159405119	ESTNV_34464_1404
ESTNV_34473_679	rs159406948	ESTNV_34473_679
ESTNV_34476_59	rs159405120
ESTNV_34477_1913	rs159405121	ESTNV_34477_1913
ESTNV_34479_1300	rs159406949
ESTNV_34486_1226	rs159406951	ESTNV_34486_1226
ESTNV_34498_327	rs159405122
ESTNV_34498_68	rs159405123
ESTNV_34508_857	rs159405125	ESTNV_34508_857
ESTNV_34518_687	rs159405126	ESTNV_34518_687
ESTNV_34520_477	rs159405127	ESTNV_34520_477
ESTNV_34520_978	rs159405128
ESTNV_34535_1109	rs159405130	ESTNV_34535_1109
ESTNV_34538_503	rs159405131	ESTNV_34538_503
ESTNV_34539_501	rs159405132	ESTNV_34539_501
ESTNV_34543_968	rs159405133	ESTNV_34543_968
ESTNV_34549_1420	rs159405134	ESTNV_34549_1420
ESTNV_34549_1541	rs159406954	ESTNV_34549_1541
ESTNV_34549_478	rs159405135	ESTNV_34549_478
ESTNV_34553_1926	rs159406955	ESTNV_34553_1926
ESTNV_34554_1029	rs159405136	ESTNV_34554_1029
ESTNV_34557_1347	rs159405137	ESTNV_34557_1347
ESTNV_34569_1252	rs159406956	ESTNV_34569_1252
ESTNV_34575_1979	rs159406958	ESTNV_34575_1979
ESTNV_34577_143	rs159408008	ESTNV_34577_143
ESTNV_34588_433	rs159405140	ESTNV_34588_433
ESTNV_34591_1058	rs159406959	ESTNV_34591_1058
ESTNV_34591_77	rs159406960	ESTNV_34591_77
ESTNV_34595_838	rs159406961
ESTNV_34596_367	rs159406962
ESTNV_34609_95	rs159405141	ESTNV_34609_95
ESTNV_34619_503	rs159405143
ESTNV_34623_1031	rs159405144	ESTNV_34623_1031
ESTNV_34624_52	rs159406964
ESTNV_34634_112	rs159405145	ESTNV_34634_112
ESTNV_34644_2797	rs159405146	ESTNV_34644_2797
ESTNV_34645_270	rs159406966
ESTNV_34649_1469	rs159405149	ESTNV_34649_1469
ESTNV_34654_1292	rs159405150	ESTNV_34654_1292
ESTNV_34656_1427	rs159406967	ESTNV_34656_1427
ESTNV_34656_334	rs159405151	ESTNV_34656_334
ESTNV_34659_96	rs159406968	ESTNV_34659_96
ESTNV_34663_147	rs159406969	ESTNV_34663_147
ESTNV_34684_693	rs159406970	ESTNV_34684_693
ESTNV_34697_110	rs159405156	ESTNV_34697_110
ESTNV_34697_551	rs159406971	ESTNV_34697_551
ESTNV_34703_1491	rs159405157	ESTNV_34703_1491
ESTNV_34705_609	rs159406972	ESTNV_34705_609
ESTNV_34707_706	rs159405158	ESTNV_34707_706
ESTNV_34714_1672	rs159405161	ESTNV_34714_1672
ESTNV_34716_1070	rs159406973	ESTNV_34716_1070
ESTNV_34724_1228	rs159405162	ESTNV_34724_1228
ESTNV_34729_981	rs159406974
ESTNV_34744_1961	rs159406976	ESTNV_34744_1961
ESTNV_34745_1760	rs159406977	ESTNV_34745_1760
ESTNV_34745_483	rs159405165	ESTNV_34745_483
ESTNV_34747_156	rs159405166	ESTNV_34747_156
ESTNV_34747_406	rs159405167
ESTNV_34751_1633	rs159406978	ESTNV_34751_1633
ESTNV_34751_1764	rs159406979	ESTNV_34751_1764
ESTNV_34757_132	rs159406980
ESTNV_34763_1056	rs159405170	ESTNV_34763_1056
ESTNV_34763_2153	rs159406982	ESTNV_34763_2153
ESTNV_34763_922	rs159405171
ESTNV_34773_412	rs159406983	ESTNV_34773_412
ESTNV_34779_1220	rs159406984
ESTNV_34783_687	rs159405175	ESTNV_34783_687
ESTNV_34797_980	rs159406986	ESTNV_34797_980
ESTNV_34815_1118	rs159406987	ESTNV_34815_1118
ESTNV_34822_661	rs159406988	ESTNV_34822_661
ESTNV_34826_192	rs159406989	ESTNV_34826_192
ESTNV_34827_121	rs159405179	ESTNV_34827_121
ESTNV_34832_753	rs159405180	ESTNV_34832_753
ESTNV_34833_1382	rs159406991	ESTNV_34833_1382
ESTNV_34835_790	rs159405181
ESTNV_34839_90	rs159406992	ESTNV_34839_90
ESTNV_34845_1222	rs159405182	ESTNV_34845_1222
ESTNV_34857_1369	rs159405184	ESTNV_34857_1369
ESTNV_34857_796	rs159406993	ESTNV_34857_796
ESTNV_34866_1489	rs159405186	ESTNV_34866_1489
ESTNV_34883_2220	rs159405191
ESTNV_34886_434	rs159405193	ESTNV_34886_434
ESTNV_34895_596	rs159405194	ESTNV_34895_596
ESTNV_34895_72	rs159405195	ESTNV_34895_72
ESTNV_34895_798	rs159405196	ESTNV_34895_798
ESTNV_34896_1546	rs159405197	ESTNV_34896_1546
ESTNV_34907_65	rs159405199	ESTNV_34907_65
ESTNV_34925_2923	rs159406996	ESTNV_34925_2923
ESTNV_34928_1678	rs159406997	ESTNV_34928_1678
ESTNV_34931_121	rs159406998	ESTNV_34931_121
ESTNV_34932_825	rs159405201
ESTNV_34935_1675	rs159405202	ESTNV_34935_1675
ESTNV_34937_1396	rs159405203	ESTNV_34937_1396
ESTNV_34938_1768	rs159407000	ESTNV_34938_1768
ESTNV_34938_756	rs159407001	ESTNV_34938_756
ESTNV_34939_645	rs159405204
ESTNV_34941_567	rs159405205	ESTNV_34941_567
ESTNV_34947_1545	rs159405206	ESTNV_34947_1545
ESTNV_34955_1039	rs159407003	ESTNV_34955_1039
ESTNV_34955_1215	rs159405207	ESTNV_34955_1215
ESTNV_34961_80	rs159405208
ESTNV_34964_301	rs159405209	ESTNV_34964_301
ESTNV_34978_699	rs159407005	ESTNV_34978_699
ESTNV_34987_849	rs159407006	ESTNV_34987_849
ESTNV_34987_996	rs159405211	ESTNV_34987_996
ESTNV_34996_973	rs159405212	ESTNV_34996_973
ESTNV_35004_279	rs159405213	ESTNV_35004_279
ESTNV_35022_1032	rs159407008	ESTNV_35022_1032
ESTNV_35022_52	rs159407009	ESTNV_35022_52
ESTNV_35022_666	rs159405215
ESTNV_35025_1140	rs159407010
ESTNV_35028_2775	rs159407011
ESTNV_35032_331	rs159407012	ESTNV_35032_331
ESTNV_35041_1348	rs159407013	ESTNV_35041_1348
ESTNV_35041_801	rs159407014	ESTNV_35041_801
ESTNV_35043_1953	rs159405216	ESTNV_35043_1953
ESTNV_35044_125	rs159405217	ESTNV_35044_125
ESTNV_35051_1659	rs159405219	ESTNV_35051_1659
ESTNV_35055_1344	rs159405220
ESTNV_35055_940	rs159407016	ESTNV_35055_940
ESTNV_35056_1228	rs159405221	ESTNV_35056_1228
ESTNV_35058_1427	rs159407017
ESTNV_35065_572	rs159407018	ESTNV_35065_572
ESTNV_35071_1373	rs159405223	ESTNV_35071_1373
ESTNV_35073_548	rs159405224	ESTNV_35073_548
ESTNV_35074_893	rs159407020	ESTNV_35074_893
ESTNV_35075_1491	rs159407021	ESTNV_35075_1491
ESTNV_35075_2399	rs159405225	ESTNV_35075_2399
ESTNV_35077_1676	rs159407022	ESTNV_35077_1676
ESTNV_35082_571	rs159407023
ESTNV_35090_1063	rs159407024	ESTNV_35090_1063
ESTNV_35092_374	rs159405227
ESTNV_35094_1383	rs159405228	ESTNV_35094_1383
ESTNV_35097_957	rs159407025	ESTNV_35097_957
ESTNV_35098_1061	rs159405229
ESTNV_35108_1142	rs159405230	ESTNV_35108_1142
ESTNV_35109_338	rs159405231	ESTNV_35109_338
ESTNV_35121_518	rs159405234	ESTNV_35121_518
ESTNV_35121_752	rs159405235	ESTNV_35121_752
ESTNV_35125_474	rs159405237	ESTNV_35125_474
ESTNV_35136_56	rs159405238
ESTNV_35139_823	rs159407027	ESTNV_35139_823
ESTNV_35151_385	rs159405239	ESTNV_35151_385
ESTNV_35155_615	rs159405240	ESTNV_35155_615
ESTNV_35157_252	rs159407028
ESTNV_35163_1993	rs159405241	ESTNV_35163_1993
ESTNV_35166_455	rs159405242	ESTNV_35166_455
ESTNV_35169_327	rs159407029
ESTNV_35178_1774	rs159408010
ESTNV_35182_980	rs159407030	ESTNV_35182_980
ESTNV_35192_126	rs159407031	ESTNV_35192_126
ESTNV_35192_247	rs159405244	ESTNV_35192_247
ESTNV_35195_545	rs159405245	ESTNV_35195_545
ESTNV_35196_598	rs159407032	ESTNV_35196_598
ESTNV_35201_2554	rs159405246
ESTNV_35203_1554	rs159405247	ESTNV_35203_1554
ESTNV_35205_1428	rs159407033	ESTNV_35205_1428
ESTNV_35210_64	rs159407034	ESTNV_35210_64
ESTNV_35215_1505	rs159407035	ESTNV_35215_1505
ESTNV_35219_276	rs159405249	ESTNV_35219_276
ESTNV_35226_176	rs159407036
ESTNV_35227_1709	rs159405250	ESTNV_35227_1709
ESTNV_35228_2165	rs159405251	ESTNV_35228_2165
ESTNV_35240_267	rs159407037	ESTNV_35240_267
ESTNV_35253_493	rs159407038	ESTNV_35253_493
ESTNV_35257_1292	rs159405252	ESTNV_35257_1292
ESTNV_35259_155	rs159407039	ESTNV_35259_155
ESTNV_35259_1843	rs159405254	ESTNV_35259_1843
ESTNV_35271_1145	rs159407040	ESTNV_35271_1145
ESTNV_35278_946	rs159407041	ESTNV_35278_946
ESTNV_35283_192	rs159405255	ESTNV_35283_192
ESTNV_35286_1667	rs159407042
ESTNV_35287_375	rs159407043	ESTNV_35287_375
ESTNV_35293_1034	rs159407044	ESTNV_35293_1034
ESTNV_35308_389	rs159407045
ESTNV_35314_130	rs159405257	ESTNV_35314_130
ESTNV_35322_456	rs159405258	ESTNV_35322_456
ESTNV_35329_232	rs159407046	ESTNV_35329_232
ESTNV_35329_908	rs159405260	ESTNV_35329_908
ESTNV_35332_1001	rs159405262	ESTNV_35332_1001
ESTNV_35334_1410	rs159405263
ESTNV_35334_747	rs159407047	ESTNV_35334_747
ESTNV_35339_181	rs159405264	ESTNV_35339_181
ESTNV_35340_416	rs159405265	ESTNV_35340_416
ESTNV_35343_209	rs159405266
ESTNV_35343_907	rs159407048
ESTNV_35345_1492	rs159407049
ESTNV_35352_241	rs159405267	ESTNV_35352_241
ESTNV_35352_77	rs159407050	ESTNV_35352_77
ESTNV_35355_689	rs159407051	ESTNV_35355_689
ESTNV_35363_511	rs159407052	ESTNV_35363_511
ESTNV_35391_1263	rs159407055	ESTNV_35391_1263
ESTNV_35394_1479	rs159407056	ESTNV_35394_1479
ESTNV_35401_522	rs159407057	ESTNV_35401_522
ESTNV_35402_615	rs159405269	ESTNV_35402_615
ESTNV_35408_642	rs159407059	ESTNV_35408_642
ESTNV_35410_1102	rs159405270
ESTNV_35425_830	rs159407060
ESTNV_35430_238	rs159407061
ESTNV_35432_2607	rs159405271	ESTNV_35432_2607
ESTNV_35436_232	rs159405272	ESTNV_35436_232
ESTNV_35440_345	rs159405273	ESTNV_35440_345
ESTNV_35440_811	rs159405274
ESTNV_35442_128	rs159405275	ESTNV_35442_128
ESTNV_35445_1459	rs159407062	ESTNV_35445_1459
ESTNV_35456_667	rs159407063	ESTNV_35456_667
ESTNV_35456_785	rs159405276	ESTNV_35456_785
ESTNV_35466_1270	rs159407064
ESTNV_35466_1485	rs159407065	ESTNV_35466_1485
ESTNV_35473_1871	rs159407066	ESTNV_35473_1871
ESTNV_35473_2001	rs159407067
ESTNV_35479_138	rs159407068	ESTNV_35479_138
ESTNV_35486_240	rs159405278	ESTNV_35486_240
ESTNV_35486_385	rs159405279	ESTNV_35486_385
ESTNV_35487_1438	rs159407071	ESTNV_35487_1438
ESTNV_35490_178	rs159405281	ESTNV_35490_178
ESTNV_35495_1382	rs159405282	ESTNV_35495_1382
ESTNV_35501_1279	rs159405283
ESTNV_35503_345	rs159405284	ESTNV_35503_345
ESTNV_35503_827	rs159405285	ESTNV_35503_827
ESTNV_35506_1214	rs159405286
ESTNV_35523_1456	rs159405290	ESTNV_35523_1456
ESTNV_35525_1387	rs159407073	ESTNV_35525_1387
ESTNV_35530_507	rs159405291	ESTNV_35530_507
ESTNV_35534_1529	rs159405292	ESTNV_35534_1529
ESTNV_35535_637	rs159407074	ESTNV_35535_637
ESTNV_35536_1238	rs159407075	ESTNV_35536_1238
ESTNV_35543_617	rs159407076	ESTNV_35543_617
ESTNV_35560_1033	rs159405296
ESTNV_35567_72	rs159407082	ESTNV_35567_72
ESTNV_35577_110	rs159407084	ESTNV_35577_110
ESTNV_35580_1014	rs159407085
ESTNV_35581_518	rs159405299
ESTNV_35593_1402	rs159407086	ESTNV_35593_1402
ESTNV_35593_312	rs159405300	ESTNV_35593_312
ESTNV_35593_589	rs159407087	ESTNV_35593_589
ESTNV_35593_768	rs159407088	ESTNV_35593_768
ESTNV_35598_1331	rs159407089	ESTNV_35598_1331
ESTNV_35598_2180	rs159407090
ESTNV_35602_1134	rs159405302	ESTNV_35602_1134
ESTNV_35602_289	rs159407091	ESTNV_35602_289
ESTNV_35602_403	rs159405303	ESTNV_35602_403
ESTNV_35603_888	rs159405304	ESTNV_35603_888
[truncated: 3,569 more rows]
