# Supplementary material for: Accuracy of Assignment of Atlantic Salmon (Salmo salar L.) to Rivers and Regions in Scotland and Northeast England Based on Single Nucleotide Polymorphism (SNP) Markers
Source: PLoS One. 2016 Oct 10;11(10):e0164327. doi: 10.1371/journal.pone.0164327 (PMC5056707; doi:10.1371/journal.pone.0164327)
Supplement: S4 Table — (XLSX) [file pone.0164327.s006.xlsx]

## Sheet: S4
River origin	Assigned river
	Nith	Ayr	Awe	Carnoch	Moidart	Snizort	Gruinard	Grimersta	Dionard	Naver	Helmsdale	Oykel/Cassley/Shin	Carron	Conon	Beauly	Ness	Nairn	Findhorn	Lossie	Spey	Deveron	Ugie	Ythan	Don	Dee	North Esk	South Esk	Tay	Tweed	Forth	Aln	Coquet	Tyne	Tees	Wear	Esk	Ouse	% correct
Nith	17/15	0/0	0/0	0/0	1/0	0/0	0/0	0/0	0/0	0/0	0/0	0/0	0/0	0/0	0/0	0/0	0/0	0/0	0/0	0/0	0/0	0/0	0/0	0/0	0/0	0/0	0/0	0/0	0/0	0/0	0/0	0/0	0/0	0/0	0/0	0/0	0/0	94.4/100
Ayr	0/0	12/12	0/0	0/0	0/0	0/0	0/0	0/0	0/0	0/0	0/0	0/0	0/0	0/0	0/0	0/0	0/0	0/0	0/0	0/0	0/0	0/0	0/0	0/0	0/0	0/0	0/0	0/0	0/0	0/0	0/0	0/0	0/0	0/0	0/0	0/0	0/0	100/100
Awe	0/0	0/0	12/12	0/0	0/0	0/0	0/0	0/0	0/0	0/0	0/0	0/0	0/0	0/0	0/0	0/0	0/0	0/0	0/0	0/0	0/0	0/0	0/0	0/0	0/0	0/0	0/0	0/0	0/0	0/0	0/0	0/0	0/0	0/0	0/0	0/0	0/0	100/100
Carnoch	0/0	0/0	0/0	6/6	0/0	0/0	0/0	0/0	0/0	0/0	0/0	0/0	0/0	0/0	0/0	0/0	0/0	0/0	0/0	0/0	0/0	0/0	0/0	0/0	0/0	0/0	0/0	0/0	0/0	0/0	0/0	0/0	0/0	0/0	0/0	0/0	0/0	100/100
Moidart	0/0	0/0	0/0	0/0	4/2	0/0	1/1	0/0	0/0	0/0	0/0	0/0	0/0	0/0	0/0	0/0	0/0	0/0	0/0	1/0	0/0	0/0	0/0	0/0	0/0	0/0	0/0	0/0	0/0	0/0	0/0	0/0	0/0	0/0	0/0	0/0	0/0	66.7/66.7
Snizort	0/0	0/0	0/0	0/0	0/0	7/6	0/0	0/0	0/0	1/1	1/1	0/0	0/0	0/0	0/0	0/0	0/0	0/0	0/0	1/0	0/0	0/0	0/0	0/0	0/0	0/0	1/0	0/0	1/1	0/0	0/0	0/0	0/0	0/0	0/0	0/0	0/0	58.3/66.7
Gruinard	0/0	0/0	0/0	0/0	0/0	2/2	9/6	0/0	0/0	0/0	3/2	0/0	0/0	0/0	0/0	1/1	0/0	0/0	0/0	3/1	0/0	0/0	0/0	0/0	0/0	0/0	0/0	0/0	0/0	0/0	0/0	0/0	0/0	0/0	0/0	0/0	0/0	50.0/50.0
Grimersta	0/0	0/0	0/0	0/0	1/0	0/0	1/0	12/8	0/0	2/1	2/1	0/0	0/0	0/0	0/0	0/0	0/0	0/0	0/0	0/0	0/0	0/0	0/0	0/0	0/0	0/0	0/0	0/0	0/0	0/0	0/0	0/0	0/0	0/0	0/0	0/0	0/0	66.7/80.0
Dionard	0/0	0/0	0/0	0/0	2/1	0/0	2/0	0/0	1/0	4/1	1/1	0/0	0/0	0/0	0/0	0/0	0/0	0/0	0/0	0/0	0/0	0/0	0/0	0/0	0/0	0/0	2/1	0/0	0/0	0/0	0/0	0/0	0/0	0/0	0/0	0/0	0/0	8.3/0
Naver	0/0	0/0	0/0	0/0	0/0	0/0	0/0	0/0	2/2	9/7	4/1	0/0	0/0	0/0	0/0	0/0	0/0	1/0	0/0	1/0	0/0	0/0	1/0	0/0	0/0	0/0	0/0	0/0	0/0	0/0	0/0	0/0	0/0	0/0	0/0	0/0	0/0	50.0/70.0
Helmsdale	0/0	0/0	0/0	0/0	1/1	0/0	0/0	0/0	1/1	0/0	5/5	0/0	0/0	0/0	0/0	0/0	0/0	0/0	0/0	2/0	0/0	0/0	0/0	0/0	0/0	1/0	2/1	0/0	0/0	0/0	0/0	0/0	0/0	0/0	0/0	0/0	0/0	41.7/62.5
Oykel/Cassley/Shin	0/0	0/0	0/0	0/0	0/0	0/0	0/0	0/0	0/0	0/0	0/0	29/29	0/0	1/1	0/0	0/0	0/0	0/0	0/0	0/0	0/0	0/0	0/0	0/0	0/0	0/0	0/0	0/0	0/0	0/0	0/0	0/0	0/0	0/0	0/0	0/0	0/0	96.7/96.7
Carron	0/0	0/0	0/0	0/0	0/0	0/0	0/0	0/0	0/0	0/0	0/0	1/0	11/10	0/0	0/0	0/0	0/0	0/0	0/0	0/0	0/0	0/0	0/0	0/0	0/0	0/0	0/0	0/0	0/0	0/0	0/0	0/0	0/0	0/0	0/0	0/0	0/0	91.7/100
Conon	0/0	0/0	0/0	0/0	0/0	0/0	0/0	0/0	0/0	0/0	0/0	1/1	0/0	11/11	0/0	0/0	0/0	0/0	0/0	0/0	0/0	0/0	0/0	0/0	0/0	0/0	0/0	0/0	0/0	0/0	0/0	0/0	0/0	0/0	0/0	0/0	0/0	91.7/91.7
Beauly	0/0	0/0	0/0	0/0	0/0	0/0	0/0	0/0	0/0	0/0	1/1	1/1	0/0	1/0	15/15	0/0	0/0	0/0	0/0	0/0	0/0	0/0	0/0	0/0	0/0	0/0	0/0	0/0	0/0	0/0	0/0	0/0	0/0	0/0	0/0	0/0	0/0	83.3/88.2
Ness	0/0	0/0	0/0	0/0	0/0	0/0	1/1	0/0	0/0	0/0	0/0	0/0	0/0	1/1	0/0	26/25	0/0	0/0	0/0	0/0	0/0	1/0	0/0	0/0	0/0	0/0	0/0	1/1	0/0	0/0	0/0	0/0	0/0	0/0	0/0	0/0	0/0	86.7/89.3
Nairn	0/0	0/0	0/0	0/0	0/0	0/0	0/0	0/0	0/0	0/0	0/0	0/0	0/0	0/0	0/0	0/0	0/0	1/0	0/0	3/1	1/0	0/0	0/0	0/0	1/1	0/0	0/0	0/0	0/0	0/0	0/0	0/0	0/0	0/0	0/0	0/0	0/0	0/0
Findhorn	0/0	0/0	0/0	0/0	0/0	0/0	0/0	0/0	0/0	0/0	0/0	0/0	0/0	0/0	0/0	0/0	0/0	7/6	1/0	3/2	1/1	0/0	0/0	1/0	2/0	0/0	2/1	1/1	0/0	0/0	0/0	0/0	0/0	0/0	0/0	0/0	0/0	38.9/54.5
Lossie	0/0	0/0	0/0	0/0	1/1	0/0	0/0	0/0	0/0	0/0	0/0	0/0	0/0	0/0	0/0	0/0	0/0	0/0	2/2	2/1	2/1	0/0	1/1	0/0	0/0	1/1	2/1	0/0	0/0	0/0	0/0	0/0	0/0	0/0	1/0	0/0	0/0	16.7/25.0
Spey	0/0	0/0	0/0	0/0	0/0	0/0	1/1	0/0	0/0	0/0	0/0	0/0	0/0	0/0	0/0	0/0	0/0	1/1	1/0	19/9	3/1	0/0	0/0	2/0	9/4	2/0	9/6	0/0	1/0	0/0	0/0	0/0	0/0	0/0	0/0	0/0	0/0	39.6/40.9
Deveron	0/0	0/0	0/0	0/0	0/0	1/0	0/0	0/0	0/0	0/0	1/0	0/0	0/0	0/0	0/0	0/0	0/0	1/0	1/1	3/2	8/5	0/0	1/0	0/0	3/2	3/0	3/0	2/0	1/1	1/0	1/0	0/0	0/0	0/0	0/0	0/0	0/0	26.7/45.5
Ugie	0/0	0/0	0/0	0/0	0/0	0/0	0/0	0/0	0/0	0/0	0/0	0/0	0/0	0/0	0/0	0/0	0/0	0/0	3/1	1/0	0/0	1/1	0/0	2/1	1/1	2/0	2/0	0/0	0/0	0/0	0/0	0/0	0/0	0/0	0/0	0/0	0/0	8.3/25.0
Ythan	0/0	0/0	0/0	0/0	0/0	0/0	0/0	0/0	0/0	0/0	0/0	0/0	0/0	0/0	0/0	0/0	0/0	0/0	1/1	1/0	2/0	0/0	3/2	2/0	1/1	1/1	0/0	3/2	4/1	0/0	0/0	0/0	0/0	0/0	0/0	0/0	0/0	16.7/25.0
Don	0/0	0/0	0/0	0/0	0/0	2/0	0/0	0/0	0/0	0/0	0/0	0/0	0/0	0/0	0/0	0/0	1/0	0/0	0/0	5/1	1/1	1/1	0/0	6/5	0/0	1/0	2/1	2/0	3/1	0/0	0/0	0/0	0/0	0/0	0/0	0/0	0/0	25.0/50.0
Dee	0/0	0/0	0/0	0/0	0/0	0/0	0/0	0/0	0/0	1/0	1/0	0/0	0/0	0/0	0/0	0/0	1/0	2/2	1/0	6/2	1/0	0/0	1/0	2/1	17/12	3/1	7/3	2/0	1/1	0/0	0/0	1/1	1/0	0/0	0/0	0/0	0/0	35.4/52.2
North Esk	0/0	0/0	0/0	0/0	0/0	0/0	0/0	0/0	0/0	0/0	2/0	0/0	0/0	0/0	0/0	0/0	0/0	1/0	3/2	7/3	5/3	0/0	2/1	1/0	14/5	9/6	13/6	8/4	5/2	1/1	0/0	1/0	0/0	0/0	0/0	0/0	0/0	12.5/18.2
South Esk	0/0	0/0	0/0	0/0	0/0	0/0	0/0	0/0	0/0	0/0	0/0	0/0	0/0	0/0	0/0	0/0	1/0	0/0	1/0	17/7	6/1	0/0	1/1	2/2	10/6	3/0	30/14	4/1	9/3	0/0	0/0	0/0	0/0	0/0	0/0	0/0	0/0	35.7/40.0
Tay	0/0	0/0	0/0	0/0	0/0	1/0	1/0	0/0	0/0	0/0	0/0	0/0	0/0	0/0	0/0	0/0	0/0	0/0	0/0	10/5	1/0	0/0	0/0	1/0	3/0	3/2	5/1	38/30	7/3	1/1	0/0	1/1	0/0	0/0	0/0	0/0	0/0	52.8/69.8
Tweed	0/0	0/0	0/0	0/0	0/0	0/0	0/0	0/0	0/0	0/0	0/0	0/0	0/0	0/0	0/0	0/0	0/0	0/0	0/0	1/0	3/0	0/0	1/1	1/0	0/0	1/0	5/2	5/1	31/24	0/0	0/0	0/0	0/0	0/0	0/0	0/0	0/0	64.6/85.7
Forth	0/0	0/0	0/0	0/0	0/0	0/0	0/0	0/0	0/0	0/0	0/0	0/0	0/0	0/0	0/0	0/0	0/0	0/0	0/0	1/1	0/0	0/0	0/0	0/0	1/0	1/1	2/2	2/1	0/0	11/11	0/0	0/0	0/0	0/0	0/0	0/0	0/0	61.1/68.8
Aln	0/0	0/0	0/0	0/0	0/0	0/0	0/0	0/0	0/0	0/0	0/0	0/0	0/0	0/0	0/0	0/0	0/0	0/0	0/0	0/0	0/0	0/0	0/0	0/0	1/0	1/0	1/0	0/0	1/1	0/0	4/3	3/2	0/0	0/0	1/0	0/0	0/0	33.3/50.0
Coquet	0/0	0/0	0/0	0/0	0/0	0/0	0/0	0/0	0/0	0/0	0/0	0/0	0/0	0/0	0/0	0/0	0/0	0/0	0/0	1/0	0/0	0/0	0/0	0/0	0/0	0/0	0/0	1/1	0/0	1/0	7/5	14/11	0/0	0/0	0/0	0/0	0/0	58.3/64.7
Tyne	0/0	0/0	0/0	0/0	0/0	0/0	0/0	0/0	0/0	0/0	0/0	0/0	0/0	0/0	0/0	0/0	0/0	0/0	0/0	0/0	0/0	0/0	0/0	0/0	0/0	0/0	0/0	1/1	0/0	0/0	0/0	0/0	24/22	4/4	1/1	0/0	0/0	80.0/78.6
Tees	0/0	0/0	0/0	0/0	0/0	0/0	0/0	0/0	0/0	0/0	0/0	0/0	0/0	0/0	0/0	0/0	0/0	0/0	0/0	0/0	0/0	0/0	0/0	0/0	0/0	0/0	0/0	0/0	0/0	0/0	0/0	0/0	5/1	5/3	2/2	0/0	0/0	41.7/50.0
Wear	0/0	0/0	0/0	0/0	0/0	0/0	0/0	0/0	0/0	0/0	0/0	0/0	0/0	0/0	0/0	0/0	0/0	0/0	1/0	0/0	0/0	0/0	0/0	0/0	0/0	0/0	0/0	0/0	0/0	0/0	0/0	0/0	1/1	0/0	22/20	0/0	0/0	91.7/95.2
Esk	0/0	0/0	0/0	0/0	0/0	0/0	0/0	0/0	0/0	0/0	0/0	0/0	0/0	0/0	0/0	0/0	0/0	0/0	0/0	0/0	0/0	0/0	0/0	0/0	0/0	1/1	0/0	0/0	0/0	0/0	0/0	0/0	2/2	1/0	1/0	7/7	0/0	58.3/70.0
Ouse	0/0	0/0	0/0	0/0	0/0	0/0	0/0	0/0	0/0	0/0	0/0	0/0	0/0	0/0	0/0	0/0	0/0	0/0	0/0	0/0	0/0	0/0	0/0	0/0	0/0	0/0	0/0	0/0	0/0	0/0	0/0	0/0	0/0	0/0	0/0	0/0	12/12	100/100
% correct	100/100	100/100	100/100	100/100	40.0/40.0	53.9/75.0	56.3/66.7	100/100	25.0/0	52.9/70.0	23.8/41.7	90.6/93.6	100/100	78.6/84.6	100/100	96.3/96.2	0/0	50.0/66.7	13.3/28.6	21.6/25.7	23.5/38.5	33.3/50.0	27.3/33.3	30.0/55.6	27.0/37.5	27.3/46.2	34.09/35.9	54.3/69.8	48.44/63.2	73.3/84.6	33.3/37.5	70.0/73.3	72.7/84.6	50.0/42.9	78.6/87.0	100/100	100/100
Final assignment units	Nith	Ayre	Awe	Carnoch	West			Grimersta	North			Oykel/Cassley/Shin	Carron	Conon	Beauly	Ness	North East											Tay/Tweed		Forth	Aln/Coquet		Tyne/Tees		Wear	Esk	Ouse
River origin	Assigned river
	Nith	Ayr	Awe	Carnoch	Moidart	Snizort	Gruinard	Grimersta	Dionard	Naver	Helmsdale	Oykel/Cassley/Shin	Carron	Conon	Beauly	Ness	Nairn	Findhorn	Lossie	Spey	Deveron	Ugie	Ythan	Don	Dee	North Esk	South Esk	Tay	Tweed	Forth	Aln	Coquet	Tyne	Tees	Wear	Esk	Ouse	% correct
Nith	32.7	0.05	0	0	0	0	0	0	0	0.15	0.2	0	0	0	0	0	0	0	0	0.3	0.05	0	0.1	0.15	0.25	0.2	0.1	1.1	0.25	0	0.05	0.1	0	0	0	0	0
Ayr	0	24.25	0	0	0	0.1	0	0	0	0	0	0	0	0	0	0	0.05	0.05	0	0.1	0	0	0	0	0.15	0.35	0.35	0.35	0.05	0.05	0.1	0	0	0	0	0.1	0
Awe	0	0	30.4	0	0	0.05	0.1	0	0	0	0.25	0	0	0	0	0	0	0	0	0.05	0.05	0	0	0	0	0	0	0	0	0	0	0	0	0	0	0	0
Carnoch	0	0	0	9	0	0.3	0.15	0.05	0.05	0.6	0.6	0	0	0	0	0	0	0	0	0.3	0.05	0	0	0	0	0	0.15	0.15	0	0	0	0.05	0	0	0	0	0
Moidart	0	0	0.05	0.05	7.25	0.7	0.2	0.15	0.2	0.45	0.35	0	0	0.05	0	0	0	0	0	0.1	0	0	0.05	0	0	0	0.05	0.1	0	0.05	0	0	0	0	0	0	0
Snizort	0	0	0	0	0.05	13.9	0.45	0.35	0.1	1.55	1.1	0.05	0.05	0.05	0	0	0.1	0.1	0	0.9	0.6	0	0	0.1	0.25	0.3	0.2	0.25	0	0	0	0	0	0	0	0.1	0
Gruinard	0	0	0	0.1	0.1	0.95	8.3	0.45	0.65	3.35	0.85	0.3	0.1	0	0.15	0.1	0	0.1	0	1.3	0.25	0	0	0	0.3	0.05	0.5	0.3	0	0	0	0	0	0	0	0	0
Grimersta	0.05	0	0	0.45	0.85	1.05	0.6	10.65	1.1	3.3	1.15	0.1	0	0	0	0	0	0	0	0.2	0.05	0	0	0	0	0	0.35	0	0	0	0	0	0	0	0	0	0
Dionard	0.05	0	0	0.1	0.45	0.45	1	1	4.1	2.3	1.1	0	0.15	0	0	0.05	0	0.05	0	0.35	0.05	0	0	0.05	0	0.05	0.2	0.1	0	0	0	0	0	0	0	0	0
Naver	0	0	0	0.25	0.35	1.05	1.4	0.9	0.3	20.15	2.05	0.05	0.35	0.1	0	0	0.05	0.1	0	1.1	0.15	0	0.15	0.15	0.4	0	0.4	0.35	0	0	0	0	0	0	0	0	0
Helmsdale	0	0	0	0	0.25	0.45	0.35	0.35	0.25	1.65	10.3	0	0	0	0	0	0.15	0.1	0	1.2	0.25	0	0	0	0.6	0.4	0.75	0.45	0	0	0.05	0	0	0	0	0	0
Oykel/Cassley/Shin	0	0	0	0	0	0	0	0	0.05	0	0	60.85	4.5	0.65	0.2	0	0	0	0	0	0	0	0	0	0	0	0	0	0	0	0	0	0	0	0	0	0
Carron	0	0	0	0.05	0.1	0.05	0	0	0.05	0.05	0	5.65	18.15	0.25	0.1	0	0	0	0	0.1	0	0	0	0	0	0.05	0	0	0	0	0	0	0	0	0	0	0
Conon	0	0	0	0	0	0	0.25	0	0	0.1	0.05	0.6	0.05	25.05	1.1	0	0	0	0	0	0	0	0	0	0	0	0	0	0	0	0	0	0	0	0	0	0
Beauly	0	0	0	0	0.1	0.05	0.05	0	0	0.05	0.2	0.8	0.75	0.85	25.15	0	0	0	0	0.2	0	0	0	0	0.2	0.05	0.1	0	0	0	0	0	0	0	0	0	0
Ness	0	0	0	0	0.15	0.15	0.8	0.05	0.1	0.75	0.3	0	0.1	0.85	0	43.45	0.05	0	0	0.75	0.15	0	0	0.05	0.15	0.5	0.2	0.45	0	0.1	0	0	0	0	0	0	0
Nairn	0	0	0	0	0	0	0	0	0	0	0	0	0	0	0	0	0.1	0.25	0.15	1.25	0.8	0	0.05	0.3	0.95	0.3	0.2	0	0.05	0	0	0	0	0	0	0	0
Findhorn	0	0	0	0	0.05	0	0	0	0	0.05	0.15	0	0	0	0	0	0	8.2	0.35	3	1.15	0	0.2	0.25	1.65	0.6	1.6	0.3	0	0	0.15	0	0	0	0	0	0
Lossie	0	0	0	0	0.15	0.2	0	0	0	0	0	0	0	0	0	0	0.1	0.15	1.5	1.65	1.45	0	0.25	0.25	1.15	0.9	1.6	0.5	0.2	0	0.2	0	0	0	0	0	0
Spey	0	0	0	0	0.05	0.05	0.15	0	0.1	0	0.8	0	0	0	0	0	0.3	0.6	1	29	5.15	0.05	0.5	1.6	8.15	4.1	7.55	0.8	0.45	0.05	0	0	0	0	0	0	0
Deveron	0	0	0	0	0	0.2	0	0	0	0	0.05	0	0	0	0	0	0.3	0.3	0.6	7.5	8.3	0.1	0.5	2	3.3	3.1	3.5	1.7	1.95	0.15	0.15	0.1	0	0	0	0	0
Ugie	0	0.1	0	0	0	0.05	0	0	0.05	0	0	0	0	0	0	0	0	0	0.2	0.7	0.15	4	0.3	0.75	0.7	0.5	0.85	0.5	0.7	0	0.05	0.1	0.05	0	0	0	0
Ythan	0	0	0	0	0	0.15	0	0	0	0.05	0.35	0	0	0	0	0	0.05	0.15	0.45	1.6	1.25	0.05	4.25	0.65	0.8	1.4	1.2	1.4	1.65	0.05	0	0.05	0	0	0	0.05	0
Don	0.05	0.05	0	0	0	0.1	0	0	0.05	0.1	0	0	0	0	0	0	0.2	0.1	0.3	2.5	1.1	0.05	0.3	4.4	1.65	1.75	3.2	1.5	1	0	0	0	0	0	0	0	0
Dee	0	0	0	0	0.05	0	0	0	0	0.15	0.2	0	0	0	0	0	0.25	0.4	0.75	11.05	3.25	0.05	0.5	1.1	30.7	4.8	8.85	1.75	0.5	0.1	0	0.1	0	0	0	0	0
North Esk	0.05	0	0	0	0	0	0.05	0	0	0.15	0.5	0	0	0	0	0	0.2	0.7	0.3	8.8	4.25	0.2	0.85	1.75	10.35	10.9	8.05	2.8	3.6	0.15	0.1	0.1	0	0	0	0	0
South Esk	0	0	0	0	0	0.05	0.15	0	0.05	0.3	0.15	0	0	0	0	0	0.55	0.7	1.55	15.45	5.25	0.7	0.65	2.8	10.2	6	24.75	3.05	3.35	0.45	0.35	0.25	0	0.05	0	0.05	0
Tay	0.2	0.1	0	0	0	0.3	0.3	0	0	0.2	0.45	0	0	0	0	0.15	0.2	0.2	0.75	3.55	2.35	0.15	1.15	1.75	2.3	2.95	3.95	53.05	8.8	0.6	0.4	0.45	0	0.05	0	0	0
Tweed	0	0	0	0	0	0.05	0.05	0	0	0	0.05	0	0	0	0	0	0	0.05	0.2	1.15	1.35	0	1	1.65	1	2.2	3.55	5.65	44.3	0.2	0.35	1.05	0.1	0.1	0	0	0
Forth	0	0	0.05	0	0.15	0.15	0.35	0.05	0	0.05	0.1	0	0	0	0	0	0.2	0.05	0.05	0.9	0.25	0.05	0.35	0.7	0.25	0.6	1.05	1.55	0.35	16.25	0	0.1	0	0	0	0	0
Aln	0.05	0	0	0	0	0.05	0	0	0	0	0	0	0	0	0	0	0	0.05	0.1	0	0.2	0.05	0.2	0.1	0	0.2	0.35	0.85	1.45	0.05	4.2	6.85	0.1	0	0	0.2	0
Coquet	0.05	0.3	0	0	0	0	0.05	0	0	0	0	0	0	0	0	0	0.05	0	0.05	0.15	0.3	0	0.4	0.1	0.05	0.8	0.6	1.25	2.2	0.05	5.55	17.7	0.15	0.05	0.35	0.05	0
Tyne	0	0	0	0	0	0	0	0	0	0	0	0	0	0	0	0	0.05	0	0	0	0.2	0.05	0	0.05	0	0.1	0.05	0.2	0.4	0	0.1	0.55	33.55	5.75	0.45	0.9	0
Tees	0	0	0	0	0	0	0	0	0	0	0	0	0	0	0	0	0	0	0.15	0	0	0	0	0	0	0.05	0.05	0.1	0.1	0	0.15	0	6.45	7.2	1.25	0.8	0
Wear	0.4	0	0	0	0	0	0	0	0	0	0	0	0	0	0	0	0	0	0	0	0.1	0	0.2	0.15	0	0.1	0	0.15	0.35	0	0.05	0.1	0.7	0.55	32.35	0.2	0
Esk	0	0.1	0	0	0	0	0	0	0	0	0	0	0	0	0	0	0	0	0	0.05	0.1	0	0	0.1	0	0.3	0	0.1	0.1	0	0.15	0.8	2.4	0.55	0.5	10.7	0
Ouse	0	0	0	0	0	0	0	0	0	0	0	0	0	0	0	0	0	0	0	0	0	0	0.25	0	0	0	0	0	0	0	0	0	0	0	0	0	20.8
% correct	97.3214	97.1944	99.6721	90	71.7822	67.4757	56.2712	76.0714	56.9444	56.7606	48.3568	88.962	75	89.9461	94.1948	99.3143	3.38983	66.129	17.7515	30.4462	21.5026	72.7273	34.8361	21.0024	40.6623	25	33.3109	65.6559	61.6992	88.7978	34.5679	62.2144	77.1264	50.3497	92.6934	81.3688	100
Final assignment units	Nith	Ayre	Awe	Carnoch	West			Grimersta	North			Oykel/Cassley/Shin	Carron	Conon	Beauly	Ness	North East											Tay/Tweed		Forth	Aln/Coquet		Tyne/Tees		Wear	Esk	Ouse
