# Supplementary material for: Accuracy of Assignment of Atlantic Salmon (Salmo salar L.) to Rivers and Regions in Scotland and Northeast England Based on Single Nucleotide Polymorphism (SNP) Markers
Source: PLoS One. 2016 Oct 10;11(10):e0164327. doi: 10.1371/journal.pone.0164327 (PMC5056707; doi:10.1371/journal.pone.0164327)
Supplement: S5 Table — (XLSX) [file pone.0164327.s007.xlsx]

## Sheet: S5
River origin	Assigned origin
	Nith	Ayr	Awe	Carnoch	West	Grimersta	North	Oykel/Cassley/Shin	Carron	Conon	Beauly	Ness	NE	Tay/Tweed	Forth	Aln/Coquet	Tyne/Tees	Wear	Esk	Ouse
HS fish to TS baseline
Nith	17/15	0/0	0/0	0/0	0/0	1/0	0/0	0/0	0/0	0/0	0/0	0/0	0/0	0/0	0/0	0/0	0/0	0/0	0/0	0/0
Ayr	0/0	12/12	0/0	0/0	0/0	0/0	0/0	0/0	0/0	0/0	0/0	0/0	0/0	0/0	0/0	0/0	0/0	0/0	0/0	0/0
Awe	0/0	0/0	12/12	0/0	0/0	0/0	0/0	0/0	0/0	0/0	0/0	0/0	0/0	0/0	0/0	0/0	0/0	0/0	0/0	0/0
Carnoch	0/0	0/0	0/0	6/6	0/0	0/0	0/0	0/0	0/0	0/0	0/0	0/0	0/0	0/0	0/0	0/0	0/0	0/0	0/0	0/0
West	0/0	0/0	0/0	0/0	12/8	2/0	4/3	0/0	0/0	0/0	0/0	0/0	0/0	0/0	0/0	0/0	0/0	0/0	0/0	0/0
Grimersta	0/0	0/0	0/0	0/0	0/0	21/18	6/4	0/0	0/0	0/0	0/0	1/1	7/3	1/1	0/0	0/0	0/0	0/0	0/0	0/0
North	0/0	0/0	0/0	0/0	0/0	5/3	28/21	0/0	0/0	0/0	0/0	0/0	9/6	0/0	0/0	0/0	0/0	0/0	0/0	0/0
Oykel/Cassley/Shin	0/0	0/0	0/0	0/0	0/0	0/0	0/0	29/29	0/0	1/1	0/0	0/0	0/0	0/0	0/0	0/0	0/0	0/0	0/0	0/0
Carron	0/0	0/0	0/0	0/0	0/0	0/0	0/0	1/0	11/10	0/0	0/0	0/0	0/0	0/0	0/0	0/0	0/0	0/0	0/0	0/0
Conon	0/0	0/0	0/0	0/0	0/0	0/0	0/0	1/1	0/0	11/11	0/0	0/0	0/0	0/0	0/0	0/0	0/0	0/0	0/0	0/0
Beauly	0/0	0/0	0/0	0/0	0/0	0/0	1/1	1/1	0/0	1/0	15/15	0/0	0/0	0/0	0/0	0/0	0/0	0/0	0/0	0/0
Ness	0/0	0/0	0/0	0/0	0/0	1/1	0/0	0/0	0/0	1/1	0/0	26/25	1/0	1/1	0/0	0/0	0/0	0/0	0/0	0/0
NE	0/0	0/0	0/0	0/0	0/0	5/2	4/1	0/0	0/0	0/0	0/0	0/0	314/295	43/23	2/1	2/1	1/1	1/0	0/0	0/0
Tay/Tweed	0/0	0/0	0/0	0/0	0/0	2/0	0/0	0/0	0/0	0/0	0/0	0/0	36/25	80/66	1/1	1/1	0/0	0/0	0/0	0/0
Forth	0/0	0/0	0/0	0/0	0/0	0/0	0/0	0/0	0/0	0/0	0/0	0/0	5/5	2/1	11/11	0/0	0/0	0/0	0/0	0/0
Aln/Coquet	0/0	0/0	0/0	0/0	0/0	0/0	0/0	0/0	0/0	0/0	0/0	0/0	3/1	2/2	1/0	25/24	0/0	1/0	0/0	0/0
Tyne/Tees	0/0	0/0	0/0	0/0	0/0	0/0	0/0	0/0	0/0	0/0	0/0	0/0	0/0	1/1	0/0	0/0	38/34	3/3	0/0	0/0
Wear	0/0	0/0	0/0	0/0	0/0	0/0	0/0	0/0	0/0	0/0	0/0	0/0	1/0	0/0	0/0	0/0	1/1	22/20	0/0	0/0
Esk	0/0	0/0	0/0	0/0	0/0	0/0	0/0	0/0	0/0	0/0	0/0	0/0	1/1	0/0	0/0	0/0	3/3	1/0	7/7	0/0
Ouse	0/0	0/0	0/0	0/0	0/0	0/0	0/0	0/0	0/0	0/0	0/0	0/0	0/0	0/0	0/0	0/0	0/0	0/0	0/0	12/12
% correct	100/100	100/100	100/100	100/100	100/100	56.8/75	65.1/70	90.6/93.6	100/100	78.6/84.6	100/100	96.3/96.1	83.3/87.8	61.5/69.5	73.3/84.6	89.3/92.3	88.8/87.2	78.6/87	100/100	100/100
River origin	Assigned origin
	Nith	Ayr	Awe	Carnoch	West	Grimersta	North	Oykel/Cassley/Shin	Carron	Conon	Beauly	Ness	NE	Tay/Tweed	Forth	Aln/Coquet	Tyne/Tees	Wear	Esk	Ouse
TCV summary
Nith	32.7	0.05	0	0	0	0	0.35	0	0	0	0	0	1.25	1.55	0	0.15	0	0	0	0
Ayr	0	24.25	0	0	0.1	0	0	0	0	0	0	0	1.2	0.4	0.05	0.1	0	0	0.1	0
Awe	0	0	30.4	0	0.15	0	0.25	0	0	0	0	0	0.15	0	0	0	0	0	0	0
Carnoch	0	0	0	9	0.45	0.05	1.3	0	0	0	0	0	0.5	0.15	0	0.05	0	0	0	0
West	0	0	0.05	0.15	32	0.95	9.05	0.35	0.15	0.1	0.15	0.1	6.6	0.65	0.05	0	0	0	0.1	0
Grimersta	0.05	0	0	0.45	2.5	10.65	5.85	0.1	0	0	0	0	0.65	0	0	0	0	0	0	0
North	0.05	0	0	0.35	5.95	2.25	43.5	0.05	0.5	0.1	0	0.05	8.9	0.9	0	0.05	0	0	0	0
Oykel/Cassley/Shin	0	0	0	0	0	0	0.05	60.85	4.5	0.65	0.2	0	0	0	0	0	0	0	0	0
Carron	0	0	0	0.05	0.15	0	0.1	5.65	18.15	0.25	0.1	0	0.15	0	0	0	0	0	0	0
Conon	0	0	0	0	0.25	0	0.15	0.6	0.05	25.05	1.1	0	0	0	0	0	0	0	0	0
Beauly	0	0	0	0	0.2	0	0.25	0.8	0.75	0.85	25.15	0	0.55	0	0	0	0	0	0	0
Ness	0	0	0	0	1.1	0.05	1.15	0	0.1	0.85	0	43.45	2.15	0.45	0.1	0	0	0	0	0
NE	0.1	0.15	0	0	1.45	0	3.35	0	0	0	0	0	455.3	29.8	0.95	1.75	0.1	0	0.1	0
Tay/Tweed	0.2	0.1	0	0	0.75	0	0.7	0	0	0	0	0.15	40.6	118.15	0.8	2.3	0.25	0	0	0
Forth	0	0	0.05	0	0.65	0.05	0.15	0	0	0	0	0	5.95	2	16.25	0.1	0	0	0	0
Aln/Coquet	0.1	0.3	0	0	0.1	0	0	0	0	0	0	0	4.1	6	0.1	36.15	0.4	0.35	0.25	0
Tyne/Tees	0	0	0	0	0	0	0	0	0	0	0	0	0.75	0.85	0	0.8	54.95	1.7	1.7	0
Wear	0.4	0	0	0	0	0	0	0	0	0	0	0	0.9	0.5	0	0.15	1.25	32.35	0.2	0
Esk	0	0.1	0	0	0	0	0	0	0	0	0	0	0.85	0.2	0	1.05	3.05	0.5	10.7	0
Ouse	0	0	0	0	0	0	0	0	0	0	0	0	0.25	0	0	0	0	0	0	20.8
